# Supplementary material for: Stereoselective additions to alkenylphosphonium salts for the synthesis of P-stereogenic compounds
Source: Chem Sci. 2026 Feb 20;17(15):7575–81. doi: 10.1039/d5sc09946c (PMC12921701; doi:10.1039/d5sc09946c)
Supplement: SC-017-D5SC09946C-s002 [file SC-017-D5SC09946C-s002.cif]

# Supplementary Information (SI) for Chemical Science.
# This journal is © The Royal Society of Chemistry 2026

####################################################################### 
# 
# This file contains crystal structure data downloaded from the 
# Cambridge Structural Database (CSD) hosted by the Cambridge 
# Crystallographic Data Centre (CCDC).
# 
# Full information about CCDC data access policies and citation 
# guidelines are available at http://www.ccdc.cam.ac.uk/access/V1 
# 
# Audit and citation data items may have been added by the CCDC. 
# Please retain this information to preserve the provenance of 
# this file and to allow appropriate attribution of the data. 
# 
#######################################################################

data_cu_cns_xb_0804_0m_a
_database_code_depnum_ccdc_archive 'CCDC 2526188'
loop_
_audit_author_name
_audit_author_address
'Charlotte Stindt'
;University of Groningen
Netherlands
;
_audit_update_record             
;
2026-01-27 deposited with the CCDC.	2026-02-12 downloaded from the CCDC.
;
_audit_creation_date             2026-01-13
_audit_creation_method           
;
Olex2 1.5
(compiled 2025.07.13 svn.rb7424aed for OlexSys, GUI svn.r7314)
;
_shelx_SHELXL_version_number     2025/1
_chemical_name_common            ?
_chemical_name_systematic        ?
_chemical_formula_moiety         'C44 H40 N O4 P'
_chemical_formula_sum            'C44 H40 N O4 P'
_chemical_formula_weight         677.74
_chemical_absolute_configuration rmad
_chemical_melting_point          ?
loop_
_atom_type_symbol
_atom_type_description
_atom_type_scat_dispersion_real
_atom_type_scat_dispersion_imag
_atom_type_scat_source
C C 0.0181 0.0091 'International Tables Vol C Tables 4.2.6.8 and 6.1.1.4'
H H 0.0000 0.0000 'International Tables Vol C Tables 4.2.6.8 and 6.1.1.4'
N N 0.0311 0.0180 'International Tables Vol C Tables 4.2.6.8 and 6.1.1.4'
O O 0.0492 0.0322 'International Tables Vol C Tables 4.2.6.8 and 6.1.1.4'
P P 0.2955 0.4335 'International Tables Vol C Tables 4.2.6.8 and 6.1.1.4'

_shelx_space_group_comment       
;
The symmetry employed for this shelxl refinement is uniquely defined
by the following loop, which should always be used as a source of
symmetry information in preference to the above space-group names.
They are only intended as comments.
;
_space_group_crystal_system      tetragonal
_space_group_IT_number           78
_space_group_name_H-M_alt        'P 43'
_space_group_name_Hall           'P 4cw'
loop_
_space_group_symop_operation_xyz
'x, y, z'
'-y, x, z+3/4'
'-x, -y, z+1/2'
'y, -x, z+1/4'

_cell_length_a                   12.7645(3)
_cell_length_b                   12.7645(3)
_cell_length_c                   25.9354(10)
_cell_angle_alpha                90
_cell_angle_beta                 90
_cell_angle_gamma                90
_cell_volume                     4225.7(3)
_cell_formula_units_Z            4
_cell_measurement_reflns_used    9959
_cell_measurement_temperature    100
_cell_measurement_theta_max      71.27
_cell_measurement_theta_min      3.46
_shelx_estimated_absorpt_T_max   0.955
_shelx_estimated_absorpt_T_min   0.698
_exptl_absorpt_coefficient_mu    0.876
_exptl_absorpt_correction_T_max  0.7536
_exptl_absorpt_correction_T_min  0.6109
_exptl_absorpt_correction_type   multi-scan
_exptl_absorpt_process_details   
;
SADABS-2016/2 (Bruker,2016/2) was used for absorption correction.
wR2(int) was 0.1543 before and 0.1199 after correction.
The Ratio of minimum to maximum transmission is 0.8106.
The \l/2 correction factor is Not present.
;
_exptl_absorpt_special_details   ?
_exptl_crystal_colour            colourless
_exptl_crystal_colour_primary    colourless
_exptl_crystal_density_diffrn    1.065
_exptl_crystal_density_meas      ?
_exptl_crystal_density_method    ?
_exptl_crystal_description       plate
_exptl_crystal_F_000             1432
_exptl_crystal_size_max          0.443
_exptl_crystal_size_mid          0.068
_exptl_crystal_size_min          0.053
_exptl_transmission_factor_max   ?
_exptl_transmission_factor_min   ?
_diffrn_reflns_av_R_equivalents  0.1166
_diffrn_reflns_av_unetI/netI     0.0394
_diffrn_reflns_Laue_measured_fraction_full 1.000
_diffrn_reflns_Laue_measured_fraction_max 1.000
_diffrn_reflns_limit_h_max       15
_diffrn_reflns_limit_h_min       -15
_diffrn_reflns_limit_k_max       15
_diffrn_reflns_limit_k_min       -15
_diffrn_reflns_limit_l_max       30
_diffrn_reflns_limit_l_min       -31
_diffrn_reflns_number            154703
_diffrn_reflns_point_group_measured_fraction_full 0.999
_diffrn_reflns_point_group_measured_fraction_max 0.999
_diffrn_reflns_theta_full        67.679
_diffrn_reflns_theta_max         68.243
_diffrn_reflns_theta_min         3.462
_diffrn_ambient_temperature      100
_diffrn_detector_area_resol_mean ?
_diffrn_measured_fraction_theta_full 1.000
_diffrn_measured_fraction_theta_max 1.000
_diffrn_measurement_device_type  'Bruker APEX-II CCD'
_diffrn_measurement_method       '\f and \w scans'
_diffrn_radiation_type           CuK\a
_diffrn_radiation_wavelength     1.54178
_diffrn_source                   ?
_diffrn_source_current           1.0
_diffrn_source_power             0.05
_diffrn_source_voltage           50.0
_diffrn_standards_number         0
_reflns_Friedel_coverage         0.950
_reflns_Friedel_fraction_full    0.997
_reflns_Friedel_fraction_max     0.997
_reflns_number_gt                7116
_reflns_number_total             7740
_reflns_special_details          
;
 Reflections were merged by SHELXL according to the crystal
 class for the calculation of statistics and refinement.
 
 Structure factors included contributions from the .fab file.
 
 _reflns_Friedel_fraction is defined as the number of unique
 Friedel pairs measured divided by the number that would be
 possible theoretically, ignoring centric projections and
 systematic absences.
;
_reflns_threshold_expression     'I > 2\s(I)'
_computing_cell_refinement       'SAINT V8.40A (Bruker, 2019)'
_computing_data_collection       ?
_computing_data_reduction        'SAINT V8.40A (Bruker, 2019)'
_computing_molecular_graphics    'Olex2 1.5 (Dolomanov et al., 2009)'
_computing_publication_material  'Olex2 1.5 (Dolomanov et al., 2009)'
_computing_structure_refinement  'SHELXL 2025/1 (Sheldrick, 2015)'
_computing_structure_solution    'olex2.solve 1.5 (Bourhis et al., 2015)'
_refine_diff_density_max         0.213
_refine_diff_density_min         -0.499
_refine_diff_density_rms         0.074
_refine_ls_abs_structure_details 
;
 Flack x determined using 3230 quotients [(I+)-(I-)]/[(I+)+(I-)]
 (Parsons, Flack and Wagner, Acta Cryst. B69 (2013) 249-259).
;
_refine_ls_abs_structure_Flack   0.084(11)
_refine_ls_extinction_coef       .
_refine_ls_extinction_method     none
_refine_ls_goodness_of_fit_ref   1.078
_refine_ls_hydrogen_treatment    constr
_refine_ls_matrix_type           full
_refine_ls_number_parameters     455
_refine_ls_number_reflns         7740
_refine_ls_number_restraints     1
_refine_ls_R_factor_all          0.0588
_refine_ls_R_factor_gt           0.0547
_refine_ls_restrained_S_all      1.078
_refine_ls_shift/su_max          0.003
_refine_ls_shift/su_mean         0.000
_refine_ls_structure_factor_coef Fsqd
_refine_ls_weighting_details     
'w=1/[\s^2^(Fo^2^)+(0.1001P)^2^+0.7187P] where P=(Fo^2^+2Fc^2^)/3'
_refine_ls_weighting_scheme      calc
_refine_ls_wR_factor_gt          0.1423
_refine_ls_wR_factor_ref         0.1462
_refine_special_details          SQUEEZE
_olex2_refinement_description    
;
1. Fixed Uiso
 At 1.2 times of:
  All C(H) groups, All C(H,H) groups
 At 1.5 times of:
  All C(H,H,H) groups, All O(H) groups
2.a Ternary CH refined with riding coordinates:
 C31(H31), C21(H21)
2.b Secondary CH2 refined with riding coordinates:
 C30(H30A,H30B)
2.c Aromatic/amide H refined with riding coordinates:
 C14(H14), C19(H19), C40(H40), C2(H2), C13(H13), C33(H33), C18(H18), C16(H16),
 C8(H8), C17(H17), C29(H29), C34(H34), C25(H25), C44(H44), C38(H38), C3(H3),
 C26(H26), C5(H5), C37(H37), C41(H41), C42(H42), C6(H6), C43(H43), C7(H7),
 C28(H28), C27(H27)
2.d Idealised Me refined as rotating group:
 C22(H22A,H22B,H22C), C23(H23A,H23B,H23C), C36(H36A,H36B,H36C)
2.e Idealised tetrahedral OH refined as rotating group:
 O1(H1)
;
_atom_sites_solution_hydrogens   geom
_atom_sites_solution_primary     iterative
_atom_sites_solution_secondary   ?
loop_
_atom_site_label
_atom_site_type_symbol
_atom_site_fract_x
_atom_site_fract_y
_atom_site_fract_z
_atom_site_U_iso_or_equiv
_atom_site_adp_type
_atom_site_occupancy
_atom_site_site_symmetry_order
_atom_site_calc_flag
_atom_site_refinement_flags_posn
_atom_site_refinement_flags_adp
_atom_site_refinement_flags_occupancy
_atom_site_disorder_assembly
_atom_site_disorder_group
P1 P 0.40105(7) 0.22872(7) 0.38962(4) 0.0277(2) Uani 1 1 d . . . . .
O1 O 0.2718(2) 0.4584(2) 0.50628(10) 0.0336(6) Uani 1 1 d . . . . .
H1 H 0.268393 0.477377 0.537246 0.050 Uiso 1 1 calc R U . . .
O3 O 0.4887(2) 0.2641(2) 0.35646(10) 0.0299(6) Uani 1 1 d . . . . .
O2 O 0.2920(2) 0.28379(19) 0.37351(10) 0.0284(5) Uani 1 1 d . . . . .
O4 O 0.6545(3) 0.4839(3) 0.65167(13) 0.0502(8) Uani 1 1 d . . . . .
N1 N 0.3769(3) 0.1037(2) 0.38419(12) 0.0305(7) Uani 1 1 d . . . . .
C10 C 0.1572(3) 0.3900(3) 0.44276(14) 0.0277(7) Uani 1 1 d . . . . .
C1 C 0.1858(3) 0.3994(3) 0.49436(14) 0.0282(8) Uani 1 1 d . . . . .
C11 C 0.2171(3) 0.4462(3) 0.40211(14) 0.0276(7) Uani 1 1 d . . . . .
C14 C 0.3255(3) 0.5478(3) 0.32112(15) 0.0322(8) Uani 1 1 d . . . . .
H14 H 0.361370 0.581319 0.293601 0.039 Uiso 1 1 calc R U . . .
C15 C 0.2632(3) 0.6080(3) 0.35497(15) 0.0304(8) Uani 1 1 d . . . . .
C39 C 0.5665(3) 0.1361(3) 0.48171(16) 0.0330(8) Uani 1 1 d . . . . .
C20 C 0.2081(3) 0.5567(3) 0.39543(14) 0.0277(7) Uani 1 1 d . . . . .
C19 C 0.1440(3) 0.6178(3) 0.42847(16) 0.0339(8) Uani 1 1 d . . . . .
H19 H 0.106254 0.584752 0.455532 0.041 Uiso 1 1 calc R U . . .
C12 C 0.2819(3) 0.3925(3) 0.36827(15) 0.0277(7) Uani 1 1 d . . . . .
C40 C 0.5379(4) 0.0817(3) 0.52648(16) 0.0399(10) Uani 1 1 d . . . . .
H40 H 0.499387 0.116708 0.552654 0.048 Uiso 1 1 calc R U . . .
C2 C 0.1281(3) 0.3486(3) 0.53325(16) 0.0366(9) Uani 1 1 d . . . . .
H2 H 0.150268 0.353350 0.568147 0.044 Uiso 1 1 calc R U . . .
C13 C 0.3348(3) 0.4418(3) 0.32745(14) 0.0294(8) Uani 1 1 d . . . . .
H13 H 0.376626 0.401867 0.304401 0.035 Uiso 1 1 calc R U . . .
C31 C 0.5361(3) 0.2503(3) 0.47387(15) 0.0324(8) Uani 1 1 d . . . . .
H31 H 0.581246 0.277852 0.445440 0.039 Uiso 1 1 calc R U . . .
C33 C 0.4864(3) 0.3424(3) 0.55848(16) 0.0352(9) Uani 1 1 d . . . . .
H33 H 0.415403 0.322409 0.553594 0.042 Uiso 1 1 calc R U . . .
C18 C 0.1359(4) 0.7235(3) 0.42182(17) 0.0404(10) Uani 1 1 d . . . . .
H18 H 0.091304 0.763075 0.443765 0.048 Uiso 1 1 calc R U . . .
C16 C 0.2544(3) 0.7180(3) 0.34989(16) 0.0341(8) Uani 1 1 d . . . . .
H16 H 0.291833 0.752732 0.323230 0.041 Uiso 1 1 calc R U . . .
C8 C 0.0294(3) 0.3224(4) 0.37838(16) 0.0388(9) Uani 1 1 d . . . . .
H8 H 0.066716 0.355879 0.351326 0.047 Uiso 1 1 calc R U . . .
C35 C 0.6169(4) 0.4278(3) 0.60978(17) 0.0396(9) Uani 1 1 d . . . . .
C4 C 0.0057(3) 0.2830(3) 0.46971(16) 0.0379(9) Uani 1 1 d . . . . .
C32 C 0.5607(3) 0.3146(3) 0.52127(15) 0.0315(8) Uani 1 1 d . . . . .
C21 C 0.3914(3) 0.0515(3) 0.33317(15) 0.0326(8) Uani 1 1 d . . . . .
H21 H 0.434706 0.099835 0.311582 0.039 Uiso 1 1 calc R U . . .
C17 C 0.1934(4) 0.7751(3) 0.38245(18) 0.0416(10) Uani 1 1 d . . . . .
H17 H 0.189270 0.849003 0.378849 0.050 Uiso 1 1 calc R U . . .
C29 C 0.3522(4) -0.0292(3) 0.45131(17) 0.0436(10) Uani 1 1 d . . . . .
H29 H 0.422786 -0.050719 0.446438 0.052 Uiso 1 1 calc R U . . .
C24 C 0.3099(3) 0.0523(3) 0.42139(15) 0.0342(9) Uani 1 1 d . . . . .
C34 C 0.5139(4) 0.3990(3) 0.60279(17) 0.0378(9) Uani 1 1 d . . . . .
H34 H 0.462282 0.417200 0.627617 0.045 Uiso 1 1 calc R U . . .
C30 C 0.4204(3) 0.2623(3) 0.45565(15) 0.0329(8) Uani 1 1 d . . . . .
H30A H 0.398087 0.335804 0.461027 0.040 Uiso 1 1 calc R U . . .
H30B H 0.375177 0.217164 0.477279 0.040 Uiso 1 1 calc R U . . .
C9 C 0.0660(3) 0.3321(3) 0.43005(15) 0.0324(8) Uani 1 1 d . . . . .
C22 C 0.2882(4) 0.0375(4) 0.30559(17) 0.0404(10) Uani 1 1 d . . . . .
H22A H 0.241550 -0.006023 0.326601 0.061 Uiso 1 1 calc R U . . .
H22B H 0.300226 0.003375 0.272268 0.061 Uiso 1 1 calc R U . . .
H22C H 0.255755 0.106187 0.299981 0.061 Uiso 1 1 calc R U . . .
C23 C 0.4521(4) -0.0503(3) 0.33772(18) 0.0437(10) Uani 1 1 d . . . . .
H23A H 0.520696 -0.036454 0.353268 0.066 Uiso 1 1 calc R U . . .
H23B H 0.461778 -0.080787 0.303363 0.066 Uiso 1 1 calc R U . . .
H23C H 0.413057 -0.099492 0.359468 0.066 Uiso 1 1 calc R U . . .
C25 C 0.2060(4) 0.0818(3) 0.42772(18) 0.0443(11) Uani 1 1 d . . . . .
H25 H 0.177065 0.135699 0.406888 0.053 Uiso 1 1 calc R U . . .
C44 C 0.6226(4) 0.0827(3) 0.44464(18) 0.0411(10) Uani 1 1 d . . . . .
H44 H 0.640604 0.117476 0.413497 0.049 Uiso 1 1 calc R U . . .
C38 C 0.6655(3) 0.3464(4) 0.52945(19) 0.0435(10) Uani 1 1 d . . . . .
H38 H 0.717600 0.329741 0.504586 0.052 Uiso 1 1 calc R U . . .
C3 C 0.0403(4) 0.2925(3) 0.52096(18) 0.0410(10) Uani 1 1 d . . . . .
H3 H 0.001797 0.259186 0.547672 0.049 Uiso 1 1 calc R U . . .
C36 C 0.5781(4) 0.5196(4) 0.68792(18) 0.0503(12) Uani 1 1 d . . . . .
H36A H 0.521327 0.555376 0.669545 0.075 Uiso 1 1 calc R U . . .
H36B H 0.610994 0.568417 0.712191 0.075 Uiso 1 1 calc R U . . .
H36C H 0.549611 0.459633 0.706871 0.075 Uiso 1 1 calc R U . . .
C26 C 0.1438(4) 0.0318(4) 0.4649(2) 0.0551(13) Uani 1 1 d . . . . .
H26 H 0.072556 0.051371 0.469309 0.066 Uiso 1 1 calc R U . . .
C5 C -0.0844(4) 0.2257(4) 0.4570(2) 0.0469(11) Uani 1 1 d . . . . .
H5 H -0.123276 0.191835 0.483449 0.056 Uiso 1 1 calc R U . . .
C37 C 0.6929(4) 0.4015(4) 0.5733(2) 0.0462(10) Uani 1 1 d . . . . .
H37 H 0.763762 0.421587 0.578577 0.055 Uiso 1 1 calc R U . . .
C41 C 0.5649(4) -0.0221(4) 0.53310(19) 0.0521(12) Uani 1 1 d . . . . .
H41 H 0.542451 -0.058835 0.562993 0.063 Uiso 1 1 calc R U . . .
C42 C 0.6254(5) -0.0734(4) 0.4958(2) 0.0578(14) Uani 1 1 d . . . . .
H42 H 0.646535 -0.143976 0.501064 0.069 Uiso 1 1 calc R U . . .
C6 C -0.1169(4) 0.2183(5) 0.4067(2) 0.0561(13) Uani 1 1 d . . . . .
H6 H -0.179059 0.180879 0.398535 0.067 Uiso 1 1 calc R U . . .
C43 C 0.6538(4) -0.0223(4) 0.4518(2) 0.0539(13) Uani 1 1 d . . . . .
H43 H 0.694318 -0.056962 0.426275 0.065 Uiso 1 1 calc R U . . .
C7 C -0.0578(4) 0.2663(4) 0.3671(2) 0.0508(12) Uani 1 1 d . . . . .
H7 H -0.079439 0.259164 0.332240 0.061 Uiso 1 1 calc R U . . .
C28 C 0.2895(5) -0.0782(4) 0.4883(2) 0.0570(14) Uani 1 1 d . . . . .
H28 H 0.317373 -0.133433 0.508627 0.068 Uiso 1 1 calc R U . . .
C27 C 0.1874(5) -0.0467(4) 0.4953(2) 0.0582(15) Uani 1 1 d . . . . .
H27 H 0.146130 -0.079096 0.521265 0.070 Uiso 1 1 calc R U . . .

loop_
_atom_site_aniso_label
_atom_site_aniso_U_11
_atom_site_aniso_U_22
_atom_site_aniso_U_33
_atom_site_aniso_U_23
_atom_site_aniso_U_13
_atom_site_aniso_U_12
P1 0.0306(5) 0.0280(5) 0.0244(4) 0.0009(3) 0.0020(4) 0.0008(4)
O1 0.0379(15) 0.0362(15) 0.0268(13) -0.0032(11) -0.0029(11) -0.0028(11)
O3 0.0319(13) 0.0303(13) 0.0274(13) 0.0012(10) 0.0054(10) -0.0006(10)
O2 0.0314(13) 0.0242(12) 0.0296(13) 0.0033(10) 0.0003(10) 0.0013(10)
O4 0.0562(19) 0.0461(18) 0.0483(19) -0.0127(14) -0.0214(15) 0.0005(15)
N1 0.0412(18) 0.0253(15) 0.0251(16) -0.0019(12) 0.0013(13) -0.0014(13)
C10 0.0291(18) 0.0294(18) 0.0248(17) -0.0014(14) 0.0027(14) -0.0022(14)
C1 0.0290(18) 0.0274(18) 0.0281(19) 0.0017(14) 0.0024(14) 0.0002(14)
C11 0.0279(17) 0.0275(18) 0.0274(19) 0.0008(14) 0.0013(14) -0.0005(14)
C14 0.0319(19) 0.034(2) 0.031(2) 0.0006(15) 0.0051(16) -0.0019(15)
C15 0.0309(18) 0.0317(19) 0.0286(18) 0.0015(15) 0.0011(15) -0.0017(15)
C39 0.035(2) 0.035(2) 0.0293(19) 0.0018(16) 0.0018(16) 0.0055(16)
C20 0.0294(17) 0.0278(17) 0.0259(19) -0.0009(14) 0.0001(14) -0.0049(14)
C19 0.038(2) 0.033(2) 0.030(2) 0.0001(16) 0.0035(16) 0.0013(16)
C12 0.0316(18) 0.0263(17) 0.0253(18) -0.0015(14) -0.0019(14) 0.0011(14)
C40 0.051(2) 0.039(2) 0.030(2) 0.0038(17) 0.0043(18) 0.0119(19)
C2 0.047(2) 0.034(2) 0.029(2) 0.0000(16) 0.0054(17) -0.0060(17)
C13 0.0309(18) 0.0325(19) 0.0250(18) 0.0060(15) 0.0013(14) 0.0009(15)
C31 0.0294(19) 0.036(2) 0.032(2) 0.0011(16) 0.0030(15) -0.0002(15)
C33 0.034(2) 0.039(2) 0.033(2) 0.0015(17) -0.0019(16) 0.0030(17)
C18 0.055(3) 0.027(2) 0.039(2) 0.0006(16) 0.013(2) -0.0039(18)
C16 0.040(2) 0.0270(19) 0.035(2) 0.0006(16) 0.0039(17) -0.0030(15)
C8 0.035(2) 0.051(2) 0.031(2) -0.0022(17) 0.0010(16) -0.0072(18)
C35 0.052(2) 0.031(2) 0.036(2) -0.0034(17) -0.0144(19) 0.0001(17)
C4 0.044(2) 0.037(2) 0.032(2) -0.0020(16) 0.0115(17) -0.0093(18)
C32 0.0281(18) 0.038(2) 0.0283(19) 0.0023(16) -0.0008(14) -0.0030(16)
C21 0.042(2) 0.0283(19) 0.0275(19) -0.0017(15) 0.0063(16) 0.0015(16)
C17 0.056(3) 0.0290(19) 0.040(2) 0.0035(17) 0.010(2) -0.0002(18)
C29 0.063(3) 0.035(2) 0.033(2) 0.0036(17) -0.002(2) -0.007(2)
C24 0.046(2) 0.0283(19) 0.028(2) -0.0024(15) 0.0044(17) -0.0048(17)
C34 0.046(2) 0.034(2) 0.033(2) 0.0014(16) -0.0033(18) 0.0066(17)
C30 0.0321(19) 0.035(2) 0.032(2) 0.0047(16) 0.0028(16) 0.0015(15)
C9 0.033(2) 0.035(2) 0.030(2) -0.0032(16) 0.0053(15) -0.0050(16)
C22 0.046(2) 0.039(2) 0.036(2) -0.0021(17) -0.0040(18) -0.0058(18)
C23 0.057(3) 0.030(2) 0.044(2) -0.0056(18) 0.003(2) 0.0072(19)
C25 0.052(3) 0.034(2) 0.047(3) 0.0025(19) 0.021(2) -0.0054(19)
C44 0.046(2) 0.041(2) 0.037(2) -0.0023(18) 0.0056(18) 0.0075(18)
C38 0.036(2) 0.053(3) 0.042(2) -0.005(2) 0.0019(18) -0.0059(19)
C3 0.049(2) 0.036(2) 0.037(2) -0.0016(17) 0.0141(19) -0.0053(18)
C36 0.074(3) 0.042(2) 0.035(2) -0.0070(19) -0.011(2) 0.007(2)
C26 0.058(3) 0.046(3) 0.060(3) -0.003(2) 0.028(3) -0.009(2)
C5 0.043(2) 0.047(3) 0.050(3) -0.007(2) 0.013(2) -0.014(2)
C37 0.037(2) 0.049(3) 0.052(3) -0.001(2) -0.010(2) -0.0067(19)
C41 0.074(3) 0.043(2) 0.039(3) 0.006(2) 0.003(2) 0.017(2)
C42 0.082(4) 0.044(3) 0.048(3) 0.003(2) 0.002(3) 0.025(3)
C6 0.042(3) 0.072(3) 0.054(3) -0.011(3) 0.008(2) -0.024(2)
C43 0.060(3) 0.056(3) 0.046(3) 0.003(2) 0.008(2) 0.023(2)
C7 0.040(2) 0.067(3) 0.046(3) -0.012(2) 0.000(2) -0.019(2)
C28 0.098(4) 0.033(2) 0.040(3) 0.0050(19) 0.005(3) -0.017(2)
C27 0.090(4) 0.043(3) 0.042(3) -0.006(2) 0.026(3) -0.023(3)

_geom_special_details            
;
 All esds (except the esd in the dihedral angle between two l.s. planes)
 are estimated using the full covariance matrix.  The cell esds are taken
 into account individually in the estimation of esds in distances, angles
 and torsion angles; correlations between esds in cell parameters are only
 used when they are defined by crystal symmetry.  An approximate (isotropic)
 treatment of cell esds is used for estimating esds involving l.s. planes.
;
loop_
_geom_bond_atom_site_label_1
_geom_bond_atom_site_label_2
_geom_bond_distance
_geom_bond_site_symmetry_2
_geom_bond_publ_flag
P1 O3 1.482(3) . ?
P1 O2 1.614(3) . ?
P1 N1 1.632(3) . ?
P1 C30 1.783(4) . ?
O1 H1 0.8400 . ?
O1 C1 1.367(5) . ?
O2 C12 1.400(4) . ?
O4 C35 1.386(5) . ?
O4 C36 1.429(6) . ?
N1 C21 1.493(5) . ?
N1 C24 1.445(5) . ?
C10 C1 1.393(5) . ?
C10 C11 1.487(5) . ?
C10 C9 1.417(5) . ?
C1 C2 1.406(5) . ?
C11 C20 1.425(5) . ?
C11 C12 1.388(5) . ?
C14 H14 0.9500 . ?
C14 C15 1.411(5) . ?
C14 C13 1.368(6) . ?
C15 C20 1.424(5) . ?
C15 C16 1.415(5) . ?
C39 C40 1.402(6) . ?
C39 C31 1.522(5) . ?
C39 C44 1.379(6) . ?
C20 C19 1.419(5) . ?
C19 H19 0.9500 . ?
C19 C18 1.365(6) . ?
C12 C13 1.404(5) . ?
C40 H40 0.9500 . ?
C40 C41 1.380(6) . ?
C2 H2 0.9500 . ?
C2 C3 1.368(6) . ?
C13 H13 0.9500 . ?
C31 H31 1.0000 . ?
C31 C32 1.512(6) . ?
C31 C30 1.558(5) . ?
C33 H33 0.9500 . ?
C33 C32 1.399(6) . ?
C33 C34 1.402(6) . ?
C18 H18 0.9500 . ?
C18 C17 1.419(6) . ?
C16 H16 0.9500 . ?
C16 C17 1.360(6) . ?
C8 H8 0.9500 . ?
C8 C9 1.425(6) . ?
C8 C7 1.355(6) . ?
C35 C34 1.377(6) . ?
C35 C37 1.397(7) . ?
C4 C9 1.429(5) . ?
C4 C3 1.406(7) . ?
C4 C5 1.403(6) . ?
C32 C38 1.414(6) . ?
C21 H21 1.0000 . ?
C21 C22 1.510(6) . ?
C21 C23 1.518(6) . ?
C17 H17 0.9500 . ?
C29 H29 0.9500 . ?
C29 C24 1.406(6) . ?
C29 C28 1.398(7) . ?
C24 C25 1.388(7) . ?
C34 H34 0.9500 . ?
C30 H30A 0.9900 . ?
C30 H30B 0.9900 . ?
C22 H22A 0.9800 . ?
C22 H22B 0.9800 . ?
C22 H22C 0.9800 . ?
C23 H23A 0.9800 . ?
C23 H23B 0.9800 . ?
C23 H23C 0.9800 . ?
C25 H25 0.9500 . ?
C25 C26 1.403(6) . ?
C44 H44 0.9500 . ?
C44 C43 1.410(6) . ?
C38 H38 0.9500 . ?
C38 C37 1.381(7) . ?
C3 H3 0.9500 . ?
C36 H36A 0.9800 . ?
C36 H36B 0.9800 . ?
C36 H36C 0.9800 . ?
C26 H26 0.9500 . ?
C26 C27 1.391(8) . ?
C5 H5 0.9500 . ?
C5 C6 1.372(8) . ?
C37 H37 0.9500 . ?
C41 H41 0.9500 . ?
C41 C42 1.401(7) . ?
C42 H42 0.9500 . ?
C42 C43 1.363(7) . ?
C6 H6 0.9500 . ?
C6 C7 1.415(7) . ?
C43 H43 0.9500 . ?
C7 H7 0.9500 . ?
C28 H28 0.9500 . ?
C28 C27 1.375(9) . ?
C27 H27 0.9500 . ?

loop_
_geom_angle_atom_site_label_1
_geom_angle_atom_site_label_2
_geom_angle_atom_site_label_3
_geom_angle
_geom_angle_site_symmetry_1
_geom_angle_site_symmetry_3
_geom_angle_publ_flag
O3 P1 O2 111.60(15) . . ?
O3 P1 N1 113.01(16) . . ?
O3 P1 C30 112.32(17) . . ?
O2 P1 N1 103.91(16) . . ?
O2 P1 C30 105.27(16) . . ?
N1 P1 C30 110.15(18) . . ?
C1 O1 H1 109.5 . . ?
C12 O2 P1 122.4(2) . . ?
C35 O4 C36 116.4(4) . . ?
C21 N1 P1 119.3(3) . . ?
C24 N1 P1 119.8(3) . . ?
C24 N1 C21 117.6(3) . . ?
C1 C10 C11 120.3(3) . . ?
C1 C10 C9 118.9(3) . . ?
C9 C10 C11 120.6(3) . . ?
O1 C1 C10 118.4(3) . . ?
O1 C1 C2 120.8(3) . . ?
C10 C1 C2 120.8(3) . . ?
C20 C11 C10 121.5(3) . . ?
C12 C11 C10 121.1(3) . . ?
C12 C11 C20 117.4(3) . . ?
C15 C14 H14 119.6 . . ?
C13 C14 H14 119.6 . . ?
C13 C14 C15 120.9(4) . . ?
C14 C15 C20 119.1(3) . . ?
C14 C15 C16 121.8(4) . . ?
C16 C15 C20 119.1(3) . . ?
C40 C39 C31 121.3(4) . . ?
C44 C39 C40 117.8(4) . . ?
C44 C39 C31 120.8(4) . . ?
C15 C20 C11 120.4(3) . . ?
C19 C20 C11 121.2(3) . . ?
C19 C20 C15 118.5(3) . . ?
C20 C19 H19 119.6 . . ?
C18 C19 C20 120.8(4) . . ?
C18 C19 H19 119.6 . . ?
O2 C12 C13 118.3(3) . . ?
C11 C12 O2 118.9(3) . . ?
C11 C12 C13 122.8(3) . . ?
C39 C40 H40 119.5 . . ?
C41 C40 C39 121.0(4) . . ?
C41 C40 H40 119.5 . . ?
C1 C2 H2 119.9 . . ?
C3 C2 C1 120.2(4) . . ?
C3 C2 H2 119.9 . . ?
C14 C13 C12 119.5(3) . . ?
C14 C13 H13 120.3 . . ?
C12 C13 H13 120.3 . . ?
C39 C31 H31 106.8 . . ?
C39 C31 C30 112.1(3) . . ?
C32 C31 C39 111.0(3) . . ?
C32 C31 H31 106.8 . . ?
C32 C31 C30 113.0(3) . . ?
C30 C31 H31 106.8 . . ?
C32 C33 H33 119.1 . . ?
C32 C33 C34 121.7(4) . . ?
C34 C33 H33 119.1 . . ?
C19 C18 H18 119.7 . . ?
C19 C18 C17 120.7(4) . . ?
C17 C18 H18 119.7 . . ?
C15 C16 H16 119.4 . . ?
C17 C16 C15 121.3(4) . . ?
C17 C16 H16 119.4 . . ?
C9 C8 H8 119.4 . . ?
C7 C8 H8 119.4 . . ?
C7 C8 C9 121.2(4) . . ?
O4 C35 C37 114.5(4) . . ?
C34 C35 O4 124.8(4) . . ?
C34 C35 C37 120.6(4) . . ?
C3 C4 C9 118.3(4) . . ?
C5 C4 C9 120.1(4) . . ?
C5 C4 C3 121.6(4) . . ?
C33 C32 C31 123.9(4) . . ?
C33 C32 C38 117.7(4) . . ?
C38 C32 C31 118.4(4) . . ?
N1 C21 H21 106.8 . . ?
N1 C21 C22 111.3(3) . . ?
N1 C21 C23 112.1(3) . . ?
C22 C21 H21 106.8 . . ?
C22 C21 C23 112.4(4) . . ?
C23 C21 H21 106.8 . . ?
C18 C17 H17 120.2 . . ?
C16 C17 C18 119.7(4) . . ?
C16 C17 H17 120.2 . . ?
C24 C29 H29 120.3 . . ?
C28 C29 H29 120.3 . . ?
C28 C29 C24 119.3(5) . . ?
C29 C24 N1 118.5(4) . . ?
C25 C24 N1 121.4(4) . . ?
C25 C24 C29 120.1(4) . . ?
C33 C34 H34 120.5 . . ?
C35 C34 C33 119.0(4) . . ?
C35 C34 H34 120.5 . . ?
P1 C30 H30A 108.9 . . ?
P1 C30 H30B 108.9 . . ?
C31 C30 P1 113.5(3) . . ?
C31 C30 H30A 108.9 . . ?
C31 C30 H30B 108.9 . . ?
H30A C30 H30B 107.7 . . ?
C10 C9 C8 122.3(3) . . ?
C10 C9 C4 120.2(4) . . ?
C8 C9 C4 117.5(4) . . ?
C21 C22 H22A 109.5 . . ?
C21 C22 H22B 109.5 . . ?
C21 C22 H22C 109.5 . . ?
H22A C22 H22B 109.5 . . ?
H22A C22 H22C 109.5 . . ?
H22B C22 H22C 109.5 . . ?
C21 C23 H23A 109.5 . . ?
C21 C23 H23B 109.5 . . ?
C21 C23 H23C 109.5 . . ?
H23A C23 H23B 109.5 . . ?
H23A C23 H23C 109.5 . . ?
H23B C23 H23C 109.5 . . ?
C24 C25 H25 120.0 . . ?
C24 C25 C26 119.9(5) . . ?
C26 C25 H25 120.0 . . ?
C39 C44 H44 119.2 . . ?
C39 C44 C43 121.6(4) . . ?
C43 C44 H44 119.2 . . ?
C32 C38 H38 119.7 . . ?
C37 C38 C32 120.6(4) . . ?
C37 C38 H38 119.7 . . ?
C2 C3 C4 121.5(4) . . ?
C2 C3 H3 119.2 . . ?
C4 C3 H3 119.2 . . ?
O4 C36 H36A 109.5 . . ?
O4 C36 H36B 109.5 . . ?
O4 C36 H36C 109.5 . . ?
H36A C36 H36B 109.5 . . ?
H36A C36 H36C 109.5 . . ?
H36B C36 H36C 109.5 . . ?
C25 C26 H26 120.3 . . ?
C27 C26 C25 119.4(5) . . ?
C27 C26 H26 120.3 . . ?
C4 C5 H5 119.8 . . ?
C6 C5 C4 120.5(4) . . ?
C6 C5 H5 119.8 . . ?
C35 C37 H37 119.8 . . ?
C38 C37 C35 120.3(4) . . ?
C38 C37 H37 119.8 . . ?
C40 C41 H41 120.0 . . ?
C40 C41 C42 120.0(5) . . ?
C42 C41 H41 120.0 . . ?
C41 C42 H42 120.0 . . ?
C43 C42 C41 120.0(5) . . ?
C43 C42 H42 120.0 . . ?
C5 C6 H6 120.0 . . ?
C5 C6 C7 120.0(4) . . ?
C7 C6 H6 120.0 . . ?
C44 C43 H43 120.3 . . ?
C42 C43 C44 119.4(4) . . ?
C42 C43 H43 120.3 . . ?
C8 C7 C6 120.7(5) . . ?
C8 C7 H7 119.7 . . ?
C6 C7 H7 119.7 . . ?
C29 C28 H28 119.9 . . ?
C27 C28 C29 120.2(5) . . ?
C27 C28 H28 119.9 . . ?
C26 C27 H27 119.5 . . ?
C28 C27 C26 121.0(4) . . ?
C28 C27 H27 119.5 . . ?

loop_
_geom_torsion_atom_site_label_1
_geom_torsion_atom_site_label_2
_geom_torsion_atom_site_label_3
_geom_torsion_atom_site_label_4
_geom_torsion
_geom_torsion_site_symmetry_1
_geom_torsion_site_symmetry_2
_geom_torsion_site_symmetry_3
_geom_torsion_site_symmetry_4
_geom_torsion_publ_flag
P1 O2 C12 C11 -114.5(3) . . . . ?
P1 O2 C12 C13 68.1(4) . . . . ?
P1 N1 C21 C22 -100.2(4) . . . . ?
P1 N1 C21 C23 132.9(3) . . . . ?
P1 N1 C24 C29 -118.7(4) . . . . ?
P1 N1 C24 C25 61.5(5) . . . . ?
O1 C1 C2 C3 178.0(4) . . . . ?
O3 P1 O2 C12 -51.7(3) . . . . ?
O3 P1 N1 C21 -34.2(3) . . . . ?
O3 P1 N1 C24 166.8(3) . . . . ?
O3 P1 C30 C31 -38.8(3) . . . . ?
O2 P1 N1 C21 86.9(3) . . . . ?
O2 P1 N1 C24 -72.1(3) . . . . ?
O2 P1 C30 C31 -160.4(3) . . . . ?
O2 C12 C13 C14 179.4(3) . . . . ?
O4 C35 C34 C33 179.9(4) . . . . ?
O4 C35 C37 C38 -179.5(4) . . . . ?
N1 P1 O2 C12 -173.8(3) . . . . ?
N1 P1 C30 C31 88.1(3) . . . . ?
N1 C24 C25 C26 -178.7(4) . . . . ?
C10 C1 C2 C3 -2.7(6) . . . . ?
C10 C11 C20 C15 -177.6(3) . . . . ?
C10 C11 C20 C19 2.0(6) . . . . ?
C10 C11 C12 O2 -1.2(5) . . . . ?
C10 C11 C12 C13 176.0(3) . . . . ?
C1 C10 C11 C20 -73.3(5) . . . . ?
C1 C10 C11 C12 108.4(4) . . . . ?
C1 C10 C9 C8 177.4(4) . . . . ?
C1 C10 C9 C4 -1.0(6) . . . . ?
C1 C2 C3 C4 0.6(7) . . . . ?
C11 C10 C1 O1 -2.2(5) . . . . ?
C11 C10 C1 C2 178.4(4) . . . . ?
C11 C10 C9 C8 1.8(6) . . . . ?
C11 C10 C9 C4 -176.6(4) . . . . ?
C11 C20 C19 C18 180.0(4) . . . . ?
C11 C12 C13 C14 2.1(6) . . . . ?
C14 C15 C20 C11 1.0(5) . . . . ?
C14 C15 C20 C19 -178.6(4) . . . . ?
C14 C15 C16 C17 179.4(4) . . . . ?
C15 C14 C13 C12 -0.2(6) . . . . ?
C15 C20 C19 C18 -0.4(6) . . . . ?
C15 C16 C17 C18 -1.1(7) . . . . ?
C39 C40 C41 C42 2.6(8) . . . . ?
C39 C31 C32 C33 -99.2(4) . . . . ?
C39 C31 C32 C38 79.0(5) . . . . ?
C39 C31 C30 P1 -75.2(4) . . . . ?
C39 C44 C43 C42 2.0(8) . . . . ?
C20 C11 C12 O2 -179.6(3) . . . . ?
C20 C11 C12 C13 -2.3(5) . . . . ?
C20 C15 C16 C17 -0.8(6) . . . . ?
C20 C19 C18 C17 -1.5(7) . . . . ?
C19 C18 C17 C16 2.3(7) . . . . ?
C12 C11 C20 C15 0.7(5) . . . . ?
C12 C11 C20 C19 -179.6(4) . . . . ?
C40 C39 C31 C32 47.8(5) . . . . ?
C40 C39 C31 C30 -79.7(5) . . . . ?
C40 C39 C44 C43 -2.2(7) . . . . ?
C40 C41 C42 C43 -2.8(9) . . . . ?
C13 C14 C15 C20 -1.3(6) . . . . ?
C13 C14 C15 C16 178.5(4) . . . . ?
C31 C39 C40 C41 179.4(4) . . . . ?
C31 C39 C44 C43 178.3(4) . . . . ?
C31 C32 C38 C37 -177.3(4) . . . . ?
C33 C32 C38 C37 1.0(6) . . . . ?
C16 C15 C20 C11 -178.8(4) . . . . ?
C16 C15 C20 C19 1.6(5) . . . . ?
C4 C5 C6 C7 1.7(8) . . . . ?
C32 C31 C30 P1 158.4(3) . . . . ?
C32 C33 C34 C35 0.0(6) . . . . ?
C32 C38 C37 C35 -0.9(7) . . . . ?
C21 N1 C24 C29 81.9(5) . . . . ?
C21 N1 C24 C25 -97.8(5) . . . . ?
C29 C24 C25 C26 1.6(7) . . . . ?
C29 C28 C27 C26 2.0(8) . . . . ?
C24 N1 C21 C22 59.3(4) . . . . ?
C24 N1 C21 C23 -67.6(5) . . . . ?
C24 C29 C28 C27 -0.1(7) . . . . ?
C24 C25 C26 C27 0.3(7) . . . . ?
C34 C33 C32 C31 177.6(4) . . . . ?
C34 C33 C32 C38 -0.6(6) . . . . ?
C34 C35 C37 C38 0.3(7) . . . . ?
C30 P1 O2 C12 70.4(3) . . . . ?
C30 P1 N1 C21 -160.8(3) . . . . ?
C30 P1 N1 C24 40.2(4) . . . . ?
C30 C31 C32 C33 27.8(5) . . . . ?
C30 C31 C32 C38 -154.0(4) . . . . ?
C9 C10 C1 O1 -177.8(3) . . . . ?
C9 C10 C1 C2 2.8(6) . . . . ?
C9 C10 C11 C20 102.2(4) . . . . ?
C9 C10 C11 C12 -76.0(5) . . . . ?
C9 C8 C7 C6 2.0(8) . . . . ?
C9 C4 C3 C2 1.2(7) . . . . ?
C9 C4 C5 C6 -1.5(7) . . . . ?
C25 C26 C27 C28 -2.1(8) . . . . ?
C44 C39 C40 C41 -0.2(7) . . . . ?
C44 C39 C31 C32 -132.7(4) . . . . ?
C44 C39 C31 C30 99.9(5) . . . . ?
C3 C4 C9 C10 -1.0(6) . . . . ?
C3 C4 C9 C8 -179.5(4) . . . . ?
C3 C4 C5 C6 179.6(5) . . . . ?
C36 O4 C35 C34 -4.5(6) . . . . ?
C36 O4 C35 C37 175.2(4) . . . . ?
C5 C4 C9 C10 -180.0(4) . . . . ?
C5 C4 C9 C8 1.6(6) . . . . ?
C5 C4 C3 C2 -179.9(4) . . . . ?
C5 C6 C7 C8 -1.9(9) . . . . ?
C37 C35 C34 C33 0.2(6) . . . . ?
C41 C42 C43 C44 0.5(9) . . . . ?
C7 C8 C9 C10 179.7(4) . . . . ?
C7 C8 C9 C4 -1.8(7) . . . . ?
C28 C29 C24 N1 178.6(4) . . . . ?
C28 C29 C24 C25 -1.7(6) . . . . ?

_smtbx_masks_special_details     ?
loop_
_smtbx_masks_void_nr
_smtbx_masks_void_average_x
_smtbx_masks_void_average_y
_smtbx_masks_void_average_z
_smtbx_masks_void_volume
_smtbx_masks_void_count_electrons
_smtbx_masks_void_content
1 0.000 0.000 -0.223 941.4 250.1 ?

_smtbx_masks_void_probe_radius   1.2
_smtbx_masks_void_truncation_radius 1.2
_shelx_res_file                  
;
TITL cu_CNS_XB_0804_0m_a.res in P4(3)
    cu_cns_xb_0804_0m_a.res
    created by SHELXL-2025/1 at 15:34:51 on 13-Jan-2026
REM Old TITL cu_CNS_XB_0804_0m in P4(3)
REM SHELXT solution in P4(3)
REM R1 0.125, Rweak 0.034, Alpha 0.002, Orientation as input
REM Flack x = 0.120 ( 0.010 ) from Parsons' quotients
REM Formula found by SHELXT: C46 N4 O5 P
CELL 1.54178 12.7645 12.7645 25.9354 90 90 90
ZERR 4 0.0003 0.0003 0.001 0 0 0
LATT -1
SYMM -Y,+X,0.75+Z
SYMM -X,-Y,0.5+Z
SYMM +Y,-X,0.25+Z
SFAC C H N O P
UNIT 176 160 4 16 4

L.S. 200
PLAN  14
SIZE 0.053 0.068 0.443
TEMP -173.15
CONF
BOND $H
LIST 4
MORE -1
ABIN
fmap 2
acta
OMIT 1 1 3
REM <olex2.extras>
REM <HklSrc "%.\\cu_CNS_XB_0804_0m_a.hkl">
REM </olex2.extras>

WGHT    0.100100    0.718700
FVAR       0.55484
P1    5    0.401046    0.228723    0.389623    11.00000    0.03059    0.02805 =
         0.02437    0.00093    0.00205    0.00075
O1    4    0.271801    0.458409    0.506278    11.00000    0.03785    0.03617 =
         0.02681   -0.00319   -0.00291   -0.00275
AFIX 147
H1    2    0.268393    0.477377    0.537246    11.00000   -1.50000
AFIX   0
O3    4    0.488696    0.264102    0.356458    11.00000    0.03188    0.03031 =
         0.02738    0.00121    0.00543   -0.00058
O2    4    0.291994    0.283789    0.373513    11.00000    0.03136    0.02420 =
         0.02960    0.00326    0.00033    0.00125
O4    4    0.654472    0.483856    0.651671    11.00000    0.05617    0.04612 =
         0.04834   -0.01266   -0.02141    0.00054
N1    3    0.376851    0.103652    0.384194    11.00000    0.04116    0.02527 =
         0.02510   -0.00186    0.00129   -0.00144
C10   1    0.157165    0.389956    0.442757    11.00000    0.02907    0.02940 =
         0.02477   -0.00142    0.00273   -0.00220
C1    1    0.185776    0.399399    0.494365    11.00000    0.02899    0.02738 =
         0.02813    0.00171    0.00245    0.00022
C11   1    0.217066    0.446187    0.402107    11.00000    0.02788    0.02747 =
         0.02743    0.00083    0.00131   -0.00046
C14   1    0.325470    0.547812    0.321125    11.00000    0.03192    0.03395 =
         0.03078    0.00064    0.00505   -0.00188
AFIX  43
H14   2    0.361370    0.581319    0.293601    11.00000   -1.20000
AFIX   0
C15   1    0.263244    0.608038    0.354966    11.00000    0.03087    0.03171 =
         0.02865    0.00149    0.00112   -0.00170
C39   1    0.566455    0.136139    0.481711    11.00000    0.03492    0.03474 =
         0.02930    0.00180    0.00178    0.00553
C20   1    0.208069    0.556661    0.395431    11.00000    0.02945    0.02779 =
         0.02592   -0.00088    0.00015   -0.00494
C19   1    0.143976    0.617801    0.428467    11.00000    0.03807    0.03340 =
         0.03009    0.00010    0.00354    0.00127
AFIX  43
H19   2    0.106254    0.584752    0.455532    11.00000   -1.20000
AFIX   0
C12   1    0.281922    0.392456    0.368267    11.00000    0.03158    0.02632 =
         0.02526   -0.00148   -0.00188    0.00110
C40   1    0.537893    0.081651    0.526484    11.00000    0.05121    0.03898 =
         0.02963    0.00377    0.00429    0.01193
AFIX  43
H40   2    0.499387    0.116708    0.552654    11.00000   -1.20000
AFIX   0
C2    1    0.128145    0.348647    0.533250    11.00000    0.04671    0.03382 =
         0.02932   -0.00003    0.00545   -0.00595
AFIX  43
H2    2    0.150268    0.353350    0.568147    11.00000   -1.20000
AFIX   0
C13   1    0.334760    0.441790    0.327446    11.00000    0.03086    0.03250 =
         0.02496    0.00598    0.00131    0.00094
AFIX  43
H13   2    0.376626    0.401867    0.304401    11.00000   -1.20000
AFIX   0
C31   1    0.536061    0.250294    0.473868    11.00000    0.02941    0.03591 =
         0.03190    0.00111    0.00297   -0.00025
AFIX  13
H31   2    0.581246    0.277852    0.445440    11.00000   -1.20000
AFIX   0
C33   1    0.486397    0.342416    0.558482    11.00000    0.03384    0.03875 =
         0.03293    0.00152   -0.00191    0.00301
AFIX  43
H33   2    0.415403    0.322409    0.553594    11.00000   -1.20000
AFIX   0
C18   1    0.135885    0.723545    0.421815    11.00000    0.05542    0.02655 =
         0.03927    0.00058    0.01274   -0.00387
AFIX  43
H18   2    0.091304    0.763075    0.443765    11.00000   -1.20000
AFIX   0
C16   1    0.254412    0.718032    0.349892    11.00000    0.04041    0.02704 =
         0.03484    0.00057    0.00394   -0.00302
AFIX  43
H16   2    0.291833    0.752732    0.323230    11.00000   -1.20000
AFIX   0
C8    1    0.029351    0.322388    0.378379    11.00000    0.03462    0.05118 =
         0.03065   -0.00216    0.00104   -0.00724
AFIX  43
H8    2    0.066716    0.355879    0.351326    11.00000   -1.20000
AFIX   0
C35   1    0.616890    0.427837    0.609778    11.00000    0.05190    0.03127 =
         0.03557   -0.00337   -0.01445    0.00009
C4    1    0.005734    0.283042    0.469708    11.00000    0.04417    0.03721 =
         0.03220   -0.00200    0.01154   -0.00934
C32   1    0.560741    0.314620    0.521270    11.00000    0.02809    0.03810 =
         0.02834    0.00228   -0.00079   -0.00295
C21   1    0.391403    0.051483    0.333173    11.00000    0.04209    0.02833 =
         0.02746   -0.00168    0.00628    0.00150
AFIX  13
H21   2    0.434706    0.099835    0.311582    11.00000   -1.20000
AFIX   0
C17   1    0.193384    0.775052    0.382447    11.00000    0.05618    0.02900 =
         0.03956    0.00352    0.01007   -0.00016
AFIX  43
H17   2    0.189270    0.849003    0.378849    11.00000   -1.20000
AFIX   0
C29   1    0.352238   -0.029171    0.451305    11.00000    0.06290    0.03506 =
         0.03276    0.00362   -0.00222   -0.00690
AFIX  43
H29   2    0.422786   -0.050719    0.446438    11.00000   -1.20000
AFIX   0
C24   1    0.309944    0.052348    0.421390    11.00000    0.04649    0.02828 =
         0.02776   -0.00243    0.00437   -0.00482
C34   1    0.513902    0.399015    0.602794    11.00000    0.04626    0.03384 =
         0.03341    0.00144   -0.00333    0.00660
AFIX  43
H34   2    0.462282    0.417200    0.627617    11.00000   -1.20000
AFIX   0
C30   1    0.420396    0.262329    0.455653    11.00000    0.03208    0.03465 =
         0.03202    0.00468    0.00282    0.00148
AFIX  23
H30A  2    0.398087    0.335804    0.461027    11.00000   -1.20000
H30B  2    0.375177    0.217164    0.477279    11.00000   -1.20000
AFIX   0
C9    1    0.066011    0.332077    0.430047    11.00000    0.03261    0.03470 =
         0.02997   -0.00322    0.00534   -0.00496
C22   1    0.288177    0.037531    0.305585    11.00000    0.04612    0.03941 =
         0.03572   -0.00209   -0.00398   -0.00576
AFIX 137
H22A  2    0.241550   -0.006023    0.326601    11.00000   -1.50000
H22B  2    0.300226    0.003375    0.272268    11.00000   -1.50000
H22C  2    0.255755    0.106187    0.299981    11.00000   -1.50000
AFIX   0
C23   1    0.452110   -0.050330    0.337721    11.00000    0.05695    0.03033 =
         0.04385   -0.00559    0.00348    0.00716
AFIX 137
H23A  2    0.520696   -0.036454    0.353268    11.00000   -1.50000
H23B  2    0.461778   -0.080787    0.303363    11.00000   -1.50000
H23C  2    0.413057   -0.099492    0.359468    11.00000   -1.50000
AFIX   0
C25   1    0.206018    0.081766    0.427723    11.00000    0.05198    0.03408 =
         0.04670    0.00250    0.02071   -0.00540
AFIX  43
H25   2    0.177065    0.135699    0.406888    11.00000   -1.20000
AFIX   0
C44   1    0.622561    0.082706    0.444642    11.00000    0.04580    0.04078 =
         0.03680   -0.00229    0.00564    0.00748
AFIX  43
H44   2    0.640604    0.117476    0.413497    11.00000   -1.20000
AFIX   0
C38   1    0.665550    0.346419    0.529447    11.00000    0.03569    0.05305 =
         0.04165   -0.00451    0.00189   -0.00591
AFIX  43
H38   2    0.717600    0.329741    0.504586    11.00000   -1.20000
AFIX   0
C3    1    0.040303    0.292516    0.520961    11.00000    0.04910    0.03634 =
         0.03744   -0.00164    0.01407   -0.00531
AFIX  43
H3    2    0.001797    0.259186    0.547672    11.00000   -1.20000
AFIX   0
C36   1    0.578100    0.519632    0.687918    11.00000    0.07352    0.04238 =
         0.03493   -0.00697   -0.01078    0.00680
AFIX 137
H36A  2    0.521327    0.555376    0.669545    11.00000   -1.50000
H36B  2    0.610994    0.568417    0.712191    11.00000   -1.50000
H36C  2    0.549611    0.459633    0.706871    11.00000   -1.50000
AFIX   0
C26   1    0.143800    0.031788    0.464911    11.00000    0.05846    0.04634 =
         0.06038   -0.00289    0.02823   -0.00902
AFIX  43
H26   2    0.072556    0.051371    0.469309    11.00000   -1.20000
AFIX   0
C5    1   -0.084436    0.225724    0.457027    11.00000    0.04338    0.04694 =
         0.05045   -0.00683    0.01305   -0.01393
AFIX  43
H5    2   -0.123276    0.191835    0.483449    11.00000   -1.20000
AFIX   0
C37   1    0.692918    0.401506    0.573254    11.00000    0.03734    0.04909 =
         0.05229   -0.00110   -0.01013   -0.00669
AFIX  43
H37   2    0.763762    0.421587    0.578577    11.00000   -1.20000
AFIX   0
C41   1    0.564882   -0.022138    0.533099    11.00000    0.07415    0.04321 =
         0.03907    0.00643    0.00317    0.01736
AFIX  43
H41   2    0.542451   -0.058835    0.562993    11.00000   -1.20000
AFIX   0
C42   1    0.625353   -0.073449    0.495755    11.00000    0.08201    0.04361 =
         0.04767    0.00300    0.00153    0.02513
AFIX  43
H42   2    0.646535   -0.143976    0.501064    11.00000   -1.20000
AFIX   0
C6    1   -0.116910    0.218273    0.406744    11.00000    0.04222    0.07201 =
         0.05411   -0.01110    0.00796   -0.02434
AFIX  43
H6    2   -0.179059    0.180879    0.398535    11.00000   -1.20000
AFIX   0
C43   1    0.653812   -0.022265    0.451823    11.00000    0.05979    0.05639 =
         0.04560    0.00321    0.00814    0.02345
AFIX  43
H43   2    0.694318   -0.056962    0.426275    11.00000   -1.20000
AFIX   0
C7    1   -0.057796    0.266310    0.367109    11.00000    0.04011    0.06676 =
         0.04562   -0.01200    0.00026   -0.01920
AFIX  43
H7    2   -0.079439    0.259164    0.332240    11.00000   -1.20000
AFIX   0
C28   1    0.289464   -0.078200    0.488279    11.00000    0.09829    0.03268 =
         0.04009    0.00499    0.00507   -0.01705
AFIX  43
H28   2    0.317373   -0.133433    0.508627    11.00000   -1.20000
AFIX   0
C27   1    0.187441   -0.046737    0.495290    11.00000    0.09008    0.04267 =
         0.04171   -0.00553    0.02634   -0.02264
AFIX  43
H27   2    0.146130   -0.079096    0.521265    11.00000   -1.20000
AFIX   0
HKLF 4


REM  cu_CNS_XB_0804_0m_a.res in P4(3)
REM wR2 = 0.1462, GooF = S = 1.078, Restrained GooF = 1.078 for all data
REM R1 = 0.0547 for 7116 Fo > 4sig(Fo) and 0.0588 for all 7740 data
REM 455 parameters refined using 1 restraints

END

WGHT      0.1004      0.7015

REM Highest difference peak  0.213,  deepest hole -0.499,  1-sigma level  0.074
Q1    1   0.1934  0.3370  0.6170  11.00000  0.05    0.21
Q2    1   0.4953 -0.1048  0.4313  11.00000  0.05    0.21
Q3    1   0.8600 -0.2150  0.3988  11.00000  0.05    0.20
Q4    1   0.6777  0.1513  0.6501  11.00000  0.05    0.20
Q5    1  -0.0939 -0.0615  0.5150  11.00000  0.05    0.20
Q6    1   0.3026  0.5764  0.2325  11.00000  0.05    0.19
Q7    1   0.5834  0.0533  0.5779  11.00000  0.05    0.19
Q8    1   0.5424  0.3384  0.4101  11.00000  0.05    0.19
Q9    1   0.6863  0.0727  0.3657  11.00000  0.05    0.19
Q10   1   0.7892 -0.3272  0.4480  11.00000  0.05    0.19
Q11   1   0.5335 -0.0856  0.4492  11.00000  0.05    0.18
Q12   1   0.4419  0.2219  0.5110  11.00000  0.05    0.18
Q13   1   0.5240 -0.0150  0.2642  11.00000  0.05    0.18
Q14   1   0.4549 -0.1148  0.4568  11.00000  0.05    0.18
;
_shelx_res_checksum              12839
_shelx_fab_file                  
;
0 0 4 -42.8037 -20.9931
0 0 8 -0.2790 -10.2389
0 0 12 -3.4118 -1.7988
0 0 16 -2.0546 13.2557
0 0 20 6.2705 3.4087
0 0 24 -5.8412 -1.8922
0 0 28 3.1264 -0.6317
0 1 0 67.0393 0.2184
0 1 1 81.7295 16.5522
0 1 2 -17.3505 35.7762
0 1 3 27.9112 17.1248
0 1 4 -25.3479 27.2088
0 1 5 -13.7994 -15.0118
0 1 6 2.9735 5.6424
0 1 7 1.1900 3.1760
0 1 8 10.0993 -2.8069
0 1 9 -1.0912 -0.0455
0 1 10 1.8009 2.4279
0 1 11 3.1291 3.0354
0 1 12 4.4030 -0.6748
0 1 13 -1.7754 -3.7031
0 1 14 5.7901 -2.5549
0 1 15 -2.0356 -8.4684
0 1 16 -0.6388 0.4134
0 1 17 -4.6925 6.6691
0 1 18 -4.0063 -2.8499
0 1 19 -4.4798 0.4634
0 1 20 -0.2220 2.9481
0 1 21 3.3855 2.5531
0 1 22 -0.3420 1.2714
0 1 23 2.7621 2.3111
0 1 24 -3.8710 -0.6741
0 1 25 -1.6795 -1.4449
0 1 26 -0.1342 -0.6872
0 1 27 -1.5990 -0.8541
0 1 28 1.2823 -0.5569
0 1 29 0.4089 -0.1429
0 1 30 -0.5017 0.1814
0 1 31 0.5932 0.4647
0 2 0 -8.0561 0.2507
0 2 1 48.4512 -26.2221
0 2 2 22.8264 13.3438
0 2 3 1.2911 8.0906
0 2 4 7.8999 22.1600
0 2 5 -20.2037 9.8163
0 2 6 -9.9141 -14.5052
0 2 7 -7.0175 3.4191
0 2 8 2.3864 -8.2732
0 2 9 4.6033 0.3662
0 2 10 -7.6559 -2.8527
0 2 11 -3.5443 7.9293
0 2 12 1.5962 4.1335
0 2 13 -2.2681 2.5151
0 2 14 2.0624 2.8932
0 2 15 6.3143 -0.8985
0 2 16 2.9504 -6.1504
0 2 17 4.5197 2.4421
0 2 18 -1.4840 0.7488
0 2 19 -2.4669 -7.6072
0 2 20 -4.0130 0.7838
0 2 21 -0.6555 -1.2929
0 2 22 0.0385 0.3436
0 2 23 0.6233 2.4210
0 2 24 -0.6598 2.5306
0 2 25 -2.9380 -0.3111
0 2 26 0.7952 -0.4951
0 2 27 -1.6245 -0.9310
0 2 28 1.2898 -1.0738
0 2 29 0.0124 0.4713
0 2 30 -0.4594 -0.6096
0 3 0 -19.5431 -0.0805
0 3 1 8.7234 -7.2236
0 3 2 19.7348 -10.5634
0 3 3 10.2402 4.8485
0 3 4 4.1675 8.5743
0 3 5 8.6331 20.3051
0 3 6 -13.5957 5.0621
0 3 7 -5.8945 -4.1323
0 3 8 -5.6588 -0.1618
0 3 9 9.9758 -4.0092
0 3 10 3.8595 -4.7870
0 3 11 -5.2847 -0.9651
0 3 12 0.6877 3.7151
0 3 13 -1.4591 -2.5633
0 3 14 -5.6206 2.7232
0 3 15 -2.5852 2.6633
0 3 16 2.6269 -0.3859
0 3 17 1.0396 -0.6809
0 3 18 3.6319 6.0966
0 3 19 -0.5666 -2.4711
0 3 20 -1.1831 -1.8532
0 3 21 -1.5675 0.6685
0 3 22 -0.6298 -3.5192
0 3 23 1.1319 0.4150
0 3 24 -0.0749 0.4336
0 3 25 -1.6316 2.1962
0 3 26 -1.0191 -0.9964
0 3 27 -0.6823 -0.1144
0 3 28 0.2966 -1.6567
0 3 29 1.3217 0.5643
0 3 30 -0.1104 -0.2768
0 4 0 -8.7919 -0.1037
0 4 1 -4.2207 0.4395
0 4 2 5.5359 -6.3684
0 4 3 8.0757 -8.4660
0 4 4 5.3894 -1.4743
0 4 5 10.2119 5.2761
0 4 6 3.4401 11.6058
0 4 7 -10.0940 -1.0909
0 4 8 -9.5879 -5.4508
0 4 9 -4.8218 -0.0862
0 4 10 8.5270 -5.7576
0 4 11 -1.4633 -2.7745
0 4 12 0.1716 2.4173
0 4 13 2.2559 -1.0780
0 4 14 1.6383 -2.7007
0 4 15 -7.8636 2.2498
0 4 16 1.7128 0.3794
0 4 17 -0.6036 -1.6315
0 4 18 0.8954 2.5240
0 4 19 2.1143 0.7624
0 4 20 -1.7757 -0.7942
0 4 21 0.7706 1.1456
0 4 22 -2.4222 -0.0226
0 4 23 1.5890 -2.1405
0 4 24 1.6762 -0.8685
0 4 25 -0.0400 -0.2570
0 4 26 -0.4508 0.8171
0 4 27 -1.3860 -1.1887
0 4 28 -0.7981 -0.3615
0 4 29 0.3688 -0.2800
0 4 30 1.1021 0.7249
0 5 0 1.3215 -0.1343
0 5 1 -4.4206 1.9246
0 5 2 -2.4275 -2.3824
0 5 3 -1.4526 -2.4415
0 5 4 -0.6373 -5.3272
0 5 5 7.2207 5.4748
0 5 6 7.8953 11.5342
0 5 7 3.4526 11.4613
0 5 8 -5.2914 -2.8325
0 5 9 -8.7956 -2.1086
0 5 10 2.4666 -3.1743
0 5 11 4.4438 -3.5663
0 5 12 0.0183 -2.3743
0 5 13 1.4320 3.9717
0 5 14 5.2068 -4.2490
0 5 15 -3.3457 -0.2280
0 5 16 -2.1052 1.6562
0 5 17 0.7001 -1.8819
0 5 18 -1.8298 1.6558
0 5 19 0.2039 -0.9882
0 5 20 -1.0939 -0.4733
0 5 21 -1.7813 0.6206
0 5 22 -1.4843 1.0482
0 5 23 -4.0033 1.3107
0 5 24 2.3336 -1.3987
0 5 25 -0.5911 0.2662
0 5 26 0.5547 0.6254
0 5 27 -0.4122 0.6258
0 5 28 -0.5289 -0.1535
0 5 29 -0.9526 0.0388
0 6 0 5.6047 0.2178
0 6 1 7.0371 6.4721
0 6 2 0.3901 -3.9740
0 6 3 2.6400 -5.6927
0 6 4 -6.2380 -8.6200
0 6 5 -0.7846 -6.2732
0 6 6 1.3830 3.1742
0 6 7 0.4145 12.7172
0 6 8 -1.2289 5.2937
0 6 9 -9.2219 -1.1692
0 6 10 -8.8518 -1.7250
0 6 11 3.5698 -1.0118
0 6 12 1.1477 -5.1263
0 6 13 -0.4421 2.2565
0 6 14 4.5452 1.8402
0 6 15 -0.1923 -2.5236
0 6 16 -0.2388 1.8460
0 6 17 1.3267 -0.8059
0 6 18 1.0133 0.3813
0 6 19 0.3518 0.5518
0 6 20 0.7581 -3.6914
0 6 21 0.9239 1.0399
0 6 22 -0.0518 -1.5836
0 6 23 -1.5367 0.6447
0 6 24 -0.1975 -1.1634
0 6 25 1.7604 -2.5150
0 6 26 -0.3478 -1.0281
0 6 27 0.0684 -0.7189
0 6 28 -0.4336 -0.1863
0 7 0 -11.2799 0.1221
0 7 1 6.6480 6.0509
0 7 2 0.6151 8.8876
0 7 3 6.2834 -3.1348
0 7 4 1.2555 -1.5484
0 7 5 -0.7678 -4.4337
0 7 6 3.6162 -7.0856
0 7 7 1.9486 4.0941
0 7 8 1.0374 6.2454
0 7 9 0.1623 -0.1639
0 7 10 -11.7599 -2.0593
0 7 11 -3.6530 -0.5441
0 7 12 2.7686 -6.1715
0 7 13 -1.5892 -3.7237
0 7 14 2.7818 1.3857
0 7 15 -0.2516 -0.4399
0 7 16 -1.5602 -0.2548
0 7 17 -0.1822 0.5606
0 7 18 0.2579 0.2046
0 7 19 -0.2950 3.5235
0 7 20 -0.4407 -1.8595
0 7 21 1.1546 0.9174
0 7 22 0.1181 2.1581
0 7 23 -0.8337 0.5843
0 7 24 -0.8095 2.7429
0 7 25 0.4601 -0.2468
0 7 26 1.6961 0.2368
0 7 27 0.2537 -0.0616
0 8 0 -7.4983 -0.1379
0 8 1 -3.2961 -4.8932
0 8 2 -0.6093 8.0158
0 8 3 -0.1253 1.3663
0 8 4 2.3705 -1.9457
0 8 5 -2.5108 3.7240
0 8 6 0.6778 -3.8138
0 8 7 2.8906 -2.1841
0 8 8 -0.4388 4.4909
0 8 9 6.2666 1.9450
0 8 10 -3.6626 0.3697
0 8 11 -8.0648 0.9798
0 8 12 0.2695 -3.0578
0 8 13 -0.8014 -4.7794
0 8 14 1.5646 -2.2314
0 8 15 3.9825 1.3329
0 8 16 -0.6119 -0.9868
0 8 17 1.9807 -1.2936
0 8 18 -0.1227 -2.2927
0 8 19 0.4718 0.8005
0 8 20 -1.0168 -0.5147
0 8 21 -0.1425 -2.5988
0 8 22 0.7208 1.1663
0 8 23 -1.0423 0.2316
0 8 24 -0.3521 0.5730
0 8 25 -2.0973 1.0577
0 8 26 0.0641 -0.6707
0 9 0 4.9077 -0.0067
0 9 1 -1.6991 -5.0155
0 9 2 0.0727 -1.6858
0 9 3 -0.7702 5.0903
0 9 4 1.0882 -4.2201
0 9 5 -0.2908 1.2382
0 9 6 -2.6674 1.3810
0 9 7 1.7170 -3.9654
0 9 8 -1.8411 0.4171
0 9 9 3.4460 0.5727
0 9 10 4.2969 1.0408
0 9 11 -4.4154 1.4324
0 9 12 -3.0617 -1.2704
0 9 13 -1.9966 -4.0550
0 9 14 -2.5319 -3.4818
0 9 15 3.0353 -0.8251
0 9 16 1.3862 2.7079
0 9 17 0.6131 -0.0671
0 9 18 2.7304 -0.8781
0 9 19 -0.3142 0.6211
0 9 20 1.5985 0.5775
0 9 21 0.0077 -0.3711
0 9 22 0.4115 -1.0472
0 9 23 1.0058 1.0059
0 9 24 0.2328 0.1835
0 9 25 0.2464 0.7290
0 10 0 1.2771 -0.0337
0 10 1 3.1809 0.7731
0 10 2 -1.0020 -4.2187
0 10 3 1.7524 2.9213
0 10 4 0.2067 1.5531
0 10 5 1.3455 -3.1243
0 10 6 -2.1957 3.6371
0 10 7 -1.1792 -0.6665
0 10 8 -1.1994 -0.2351
0 10 9 -0.8306 0.8695
0 10 10 4.4141 0.8249
0 10 11 2.6565 3.0082
0 10 12 -0.9244 0.2260
0 10 13 -0.8793 -2.1298
0 10 14 -3.8894 -4.2593
0 10 15 -0.0232 -3.2180
0 10 16 2.2699 -0.0225
0 10 17 -0.3927 1.6908
0 10 18 1.7256 -1.2657
0 10 19 -0.2339 0.7659
0 10 20 0.1738 0.3716
0 10 21 0.8832 0.4875
0 10 22 -0.4955 -0.1145
0 10 23 -0.1474 -0.3739
0 11 0 -3.2466 0.1657
0 11 1 0.7749 0.0252
0 11 2 -0.2178 -1.5876
0 11 3 -0.7381 -1.7042
0 11 4 2.9089 4.0412
0 11 5 1.4386 -2.1343
0 11 6 1.7826 -0.5441
0 11 7 -1.5663 1.1669
0 11 8 -0.9054 -2.8375
0 11 9 -2.2990 -0.7727
0 11 10 -2.7494 -1.5451
0 11 11 2.3988 1.3357
0 11 12 -0.0059 2.5948
0 11 13 0.5981 0.7994
0 11 14 -2.2484 -1.3222
0 11 15 -2.3180 -2.8910
0 11 16 2.3211 -2.8016
0 11 17 0.4657 0.7460
0 11 18 0.7092 -1.6990
0 11 19 0.3675 0.1276
0 11 20 -1.0251 0.2101
0 11 21 0.7635 0.2375
0 12 0 -1.0957 0.0389
0 12 1 -1.3201 0.4371
0 12 2 0.6365 -1.7759
0 12 3 -1.5830 -3.0519
0 12 4 0.0797 0.6142
0 12 5 1.7553 1.7733
0 12 6 0.0040 -1.5409
0 12 7 1.0740 2.2936
0 12 8 -0.6377 1.5960
0 12 9 2.4854 -1.3631
0 12 10 -2.4393 -0.4472
0 12 11 0.5792 -2.4776
0 12 12 1.2899 -0.1448
0 12 13 1.1869 1.3783
0 12 14 -0.2786 0.2578
0 12 15 -2.0717 -0.2522
0 12 16 -0.0482 -1.8777
0 12 17 1.4915 -0.5373
0 12 18 0.9394 -0.6150
0 12 19 0.8572 -1.2736
0 13 0 0.2892 -0.1347
0 13 1 -1.1997 1.3226
0 13 2 -0.4559 0.8699
0 13 3 0.7253 -3.2090
0 13 4 -0.1773 -1.3357
0 13 5 1.2810 0.5400
0 13 6 0.8576 -0.1599
0 13 7 -0.7699 -1.8466
0 13 8 -0.7136 2.1420
0 13 9 1.3734 -0.1067
0 13 10 -0.2420 0.1656
0 13 11 -0.9378 -0.5454
0 13 12 0.0569 -1.8904
0 13 13 1.0631 -0.0871
0 13 14 0.8339 0.5952
0 13 15 -0.8744 0.6221
0 13 16 -0.6969 -0.2149
0 14 0 0.5930 0.0385
0 14 1 -0.3799 -0.4338
0 14 2 -1.6334 3.0129
0 14 3 -0.6903 -0.5348
0 14 4 1.1523 -1.7504
0 14 5 0.3603 -0.3638
0 14 6 1.4708 0.8324
0 14 7 0.4421 -1.6584
0 14 8 -1.6767 -0.2787
0 14 9 0.4718 0.0036
0 14 10 0.3587 0.2094
0 14 11 -0.0314 0.3488
0 14 12 -0.0416 -0.4771
0 15 0 1.9241 -0.0591
0 15 1 0.8074 -1.1506
0 15 2 0.0048 0.1333
0 15 3 -1.6283 1.0980
0 15 4 -0.4268 -0.4005
0 15 5 0.0405 -1.0003
0 15 6 0.2129 1.1129
1 1 0 34.6142 0.1558
1 1 1 -10.3488 40.6366
1 1 2 -23.6531 56.0619
1 1 3 -4.4120 -47.5253
1 1 4 -10.2621 22.2362
1 1 5 -16.0875 3.6178
1 1 6 6.1898 -5.0290
1 1 7 -8.7668 6.6479
1 1 8 3.0680 -3.0533
1 1 9 2.6715 8.0701
1 1 10 -2.3478 0.9856
1 1 11 0.6559 4.0614
1 1 12 3.6061 3.8011
1 1 13 8.3160 1.9894
1 1 14 8.3644 -2.6243
1 1 15 -3.7370 3.6515
1 1 16 0.5176 -2.0154
1 1 17 -2.6832 -5.0945
1 1 18 -5.0302 -6.7842
1 1 19 2.2138 -0.4302
1 1 20 -1.2427 3.1491
1 1 21 -2.4629 1.8396
1 1 22 -2.8776 4.2185
1 1 23 1.9133 -0.7635
1 1 24 -1.9631 -0.2426
1 1 25 -0.2196 -1.7420
1 1 26 1.8353 -1.1837
1 1 27 -1.0916 0.2844
1 1 28 0.5369 -1.2874
1 1 29 -0.0535 0.2297
1 1 30 -0.1651 0.0836
1 1 31 0.3057 -0.1600
1 2 0 57.6004 0.0781
1 2 1 10.8809 3.0013
1 2 2 1.0788 48.5314
1 2 3 -13.6186 2.7405
1 2 4 -3.7175 -17.4034
1 2 5 -3.3473 9.2885
1 2 6 -6.7354 -12.3663
1 2 7 8.2989 -0.9498
1 2 8 -5.7312 -4.6381
1 2 9 5.8880 -3.7296
1 2 10 -6.0564 -1.5172
1 2 11 -2.6349 -2.3042
1 2 12 -7.1030 2.1265
1 2 13 -2.4237 4.6255
1 2 14 5.7405 2.3557
1 2 15 1.0588 3.3061
1 2 16 0.1487 7.7020
1 2 17 3.6125 0.1626
1 2 18 -0.9098 -3.2358
1 2 19 -0.5746 -6.4792
1 2 20 5.3070 0.4286
1 2 21 -1.1241 -1.1762
1 2 22 -1.9800 0.9452
1 2 23 -1.5813 2.2972
1 2 24 -2.0018 -0.9993
1 2 25 -1.9531 -0.2145
1 2 26 1.1921 -1.0299
1 2 27 -0.0793 1.0807
1 2 28 -0.3407 -1.3775
1 2 29 0.1577 0.2023
1 2 30 0.0954 -0.1982
1 3 0 17.3583 -0.1785
1 3 1 25.2164 -10.2190
1 3 2 3.1755 20.7614
1 3 3 -1.2114 20.2843
1 3 4 -13.2259 1.6046
1 3 5 -0.2762 -4.5028
1 3 6 -11.6886 4.2194
1 3 7 -0.3357 -8.2859
1 3 8 3.2653 6.8696
1 3 9 1.7619 -1.3077
1 3 10 3.3310 -1.4793
1 3 11 -0.3195 0.1915
1 3 12 1.3699 -4.7043
1 3 13 -7.7288 -0.8230
1 3 14 1.8324 -0.4790
1 3 15 -1.3069 -2.2434
1 3 16 -1.6737 2.0914
1 3 17 -1.0384 5.7504
1 3 18 0.7879 -0.1435
1 3 19 -3.8525 -2.9060
1 3 20 1.2831 -0.9366
1 3 21 4.1180 0.3002
1 3 22 -0.8866 -0.5429
1 3 23 0.9515 1.9000
1 3 24 -2.7939 0.8228
1 3 25 -1.0196 -1.2787
1 3 26 -0.6427 -1.3479
1 3 27 1.8585 0.7868
1 3 28 -0.3577 -0.2416
1 3 29 -0.3043 0.0066
1 3 30 -0.0868 -0.0651
1 4 0 -6.2516 0.1526
1 4 1 14.5220 -9.0195
1 4 2 11.8463 -0.7763
1 4 3 3.8559 12.0535
1 4 4 2.4500 10.8388
1 4 5 0.1618 2.1466
1 4 6 -1.1229 -0.8079
1 4 7 -6.3295 -5.5191
1 4 8 1.3510 -6.1383
1 4 9 3.4861 4.8491
1 4 10 -1.7304 -6.2482
1 4 11 0.8554 5.1902
1 4 12 4.0843 -1.2323
1 4 13 -2.1673 -1.6399
1 4 14 -0.2141 -0.3110
1 4 15 -0.0480 -0.4753
1 4 16 -0.1653 -3.8280
1 4 17 -1.9034 3.3973
1 4 18 1.4184 2.6336
1 4 19 -1.3085 -3.3463
1 4 20 -2.8934 0.3197
1 4 21 1.8132 -1.3519
1 4 22 1.6732 0.9745
1 4 23 0.8141 -0.4452
1 4 24 0.0112 2.1180
1 4 25 -2.3805 0.3700
1 4 26 -0.7627 -2.2630
1 4 27 0.0660 -0.2713
1 4 28 1.6026 0.3353
1 4 29 -1.1616 0.2255
1 4 30 -0.3634 0.4020
1 5 0 -9.8864 0.0977
1 5 1 2.6734 -0.8104
1 5 2 5.5441 -13.8509
1 5 3 3.1502 -2.4774
1 5 4 -3.3887 4.8064
1 5 5 -0.0004 11.0190
1 5 6 -4.8134 9.3956
1 5 7 -4.3934 1.1209
1 5 8 -5.9899 -4.0266
1 5 9 4.9469 0.8547
1 5 10 0.0919 -3.7989
1 5 11 -2.6765 0.9713
1 5 12 3.1911 2.2419
1 5 13 1.7982 -0.0139
1 5 14 -0.9211 -1.9974
1 5 15 -0.3304 1.9582
1 5 16 1.0598 -2.9907
1 5 17 -2.5102 -2.0599
1 5 18 0.2725 3.1036
1 5 19 -0.3604 -3.2100
1 5 20 -1.4134 -2.5819
1 5 21 -2.1551 -0.4113
1 5 22 -0.0908 -2.1971
1 5 23 1.6352 0.6787
1 5 24 0.3040 -1.6735
1 5 25 -0.8009 2.7380
1 5 26 -1.7321 -1.5486
1 5 27 -1.2153 -1.0374
1 5 28 0.9913 -0.0496
1 5 29 0.1503 0.4644
1 6 0 -11.3320 -0.0538
1 6 1 3.6277 11.7065
1 6 2 1.5750 -2.8734
1 6 3 11.0796 -12.8210
1 6 4 4.7372 -5.0258
1 6 5 0.0792 -0.0655
1 6 6 -1.2521 8.1544
1 6 7 -5.6032 4.5493
1 6 8 -9.9556 -5.3346
1 6 9 -2.3278 -2.2676
1 6 10 1.2408 -5.0211
1 6 11 -1.3367 -3.0759
1 6 12 -0.9057 0.3210
1 6 13 3.4072 1.6177
1 6 14 0.7808 -2.4383
1 6 15 -2.5414 1.7506
1 6 16 2.6089 1.5199
1 6 17 -0.7482 -1.4776
1 6 18 0.0744 2.3996
1 6 19 1.0263 1.1155
1 6 20 0.1211 -3.2554
1 6 21 1.5407 -0.1695
1 6 22 -3.0251 -0.9979
1 6 23 2.4562 -0.6740
1 6 24 2.9490 -0.4090
1 6 25 0.6910 0.2299
1 6 26 1.1859 0.8957
1 6 27 -0.9163 -1.4193
1 6 28 0.0757 -0.3449
1 7 0 -14.3291 -0.0778
1 7 1 -3.1921 2.2931
1 7 2 -2.5858 10.4673
1 7 3 -0.2519 -5.0082
1 7 4 9.8555 -4.6584
1 7 5 3.7013 -0.5769
1 7 6 1.2755 3.0671
1 7 7 2.0422 10.0248
1 7 8 -7.5063 -0.5605
1 7 9 -5.3414 -4.9257
1 7 10 -1.7803 -2.9814
1 7 11 1.9115 -6.0990
1 7 12 -0.3694 -3.2668
1 7 13 1.9089 1.8882
1 7 14 4.3586 -3.0933
1 7 15 -1.7641 -0.8886
1 7 16 0.0792 0.5109
1 7 17 0.4641 -0.5664
1 7 18 -1.7711 0.0141
1 7 19 -0.0872 2.5870
1 7 20 -1.9931 -1.2381
1 7 21 1.7312 -0.5687
1 7 22 -3.1039 0.2527
1 7 23 -3.3034 -0.8401
1 7 24 2.6210 -0.2920
1 7 25 -0.4860 0.4880
1 7 26 1.0252 0.9786
1 7 27 -0.2320 0.6409
1 8 0 -1.2124 -0.0846
1 8 1 -6.2709 -3.5466
1 8 2 0.5224 2.7053
1 8 3 -4.8781 1.0624
1 8 4 0.2838 -4.3803
1 8 5 6.3501 -0.3806
1 8 6 -1.0742 -1.6737
1 8 7 3.1604 6.9558
1 8 8 -1.4057 7.8327
1 8 9 -4.9456 -3.2147
1 8 10 -4.1057 -0.8311
1 8 11 0.1343 -4.1114
1 8 12 1.6752 -7.0742
1 8 13 0.1317 1.3088
1 8 14 2.6587 0.0286
1 8 15 3.5744 -1.0117
1 8 16 -0.2701 2.1357
1 8 17 3.0246 -1.3301
1 8 18 0.5491 0.6725
1 8 19 0.8241 0.2744
1 8 20 0.2195 -0.2590
1 8 21 1.0455 -0.7663
1 8 22 0.8028 -0.1044
1 8 23 -3.8152 -0.0288
1 8 24 0.0192 -1.7508
1 8 25 0.7039 -0.4748
1 8 26 -0.1587 -0.5522
1 9 0 6.2106 0.1627
1 9 1 -2.8178 0.6624
1 9 2 0.0297 -0.4676
1 9 3 2.3828 0.9234
1 9 4 -4.5500 -1.5359
1 9 5 4.7051 -0.6457
1 9 6 1.8668 -2.4688
1 9 7 0.0660 -1.4077
1 9 8 2.9265 7.4959
1 9 9 -1.7222 2.0047
1 9 10 -3.1433 -0.4934
1 9 11 -2.1935 0.0663
1 9 12 1.8078 -7.8547
1 9 13 0.7292 -4.0070
1 9 14 -0.7750 0.8733
1 9 15 1.6312 -1.1641
1 9 16 0.8331 3.0339
1 9 17 -0.0717 1.2118
1 9 18 1.7020 -0.2531
1 9 19 -0.5209 3.3640
1 9 20 0.5914 -0.8349
1 9 21 1.3607 0.8529
1 9 22 0.5427 0.5289
1 9 23 -0.4761 0.8285
1 9 24 -1.8435 0.9655
1 9 25 0.2137 -0.7862
1 10 0 3.7763 0.0193
1 10 1 0.9052 -0.0862
1 10 2 -3.5783 2.3339
1 10 3 3.7680 0.0697
1 10 4 -1.8587 0.5573
1 10 5 -1.4541 -0.1632
1 10 6 2.9085 -0.3788
1 10 7 -2.2811 -3.8095
1 10 8 0.2888 1.2141
1 10 9 0.9380 5.4712
1 10 10 -2.7949 1.9350
1 10 11 -2.1056 4.0546
1 10 12 -0.1901 -1.4965
1 10 13 3.4219 -6.4608
1 10 14 0.4132 -1.6473
1 10 15 1.8711 -2.4883
1 10 16 0.8360 0.2605
1 10 17 0.0132 1.9051
1 10 18 0.3199 -1.6190
1 10 19 -0.5502 1.7391
1 10 20 -0.8492 0.7634
1 10 21 0.8509 -0.7546
1 10 22 0.3347 0.5001
1 10 23 0.1193 -0.2463
1 11 0 2.9030 -0.1007
1 11 1 1.7940 -2.8355
1 11 2 -2.0125 0.5894
1 11 3 0.2693 1.6237
1 11 4 2.9014 0.5009
1 11 5 -2.4555 1.7913
1 11 6 2.0651 1.0930
1 11 7 1.8878 -1.0826
1 11 8 -1.1185 -4.4303
1 11 9 3.6525 0.2423
1 11 10 -0.5615 0.4212
1 11 11 -2.8003 0.4061
1 11 12 -3.0699 3.3202
1 11 13 -0.7686 -3.2924
1 11 14 0.3974 -2.3806
1 11 15 1.9007 -1.5199
1 11 16 2.5243 -1.4240
1 11 17 1.0736 1.9645
1 11 18 1.2523 -0.7167
1 11 19 0.3425 -0.3181
1 11 20 -0.6510 0.8531
1 11 21 0.1999 -0.5421
1 12 0 0.3172 0.0290
1 12 1 2.9629 -1.1379
1 12 2 -0.4021 -1.9854
1 12 3 -0.0003 1.0082
1 12 4 2.7190 0.3479
1 12 5 0.5875 -0.4406
1 12 6 -3.1457 2.0899
1 12 7 1.7377 1.1368
1 12 8 -2.0542 -0.3183
1 12 9 0.5769 -1.6940
1 12 10 3.5335 1.8102
1 12 11 0.0531 -1.1450
1 12 12 -0.7167 2.1696
1 12 13 -1.2824 0.9719
1 12 14 -2.0168 -2.2538
1 12 15 0.1461 -1.4146
1 12 16 1.6913 -1.4970
1 12 17 0.9742 0.6680
1 12 18 1.3782 0.6727
1 12 19 0.7582 0.2625
1 13 0 -2.7156 -0.0053
1 13 1 1.1344 -0.8347
1 13 2 0.9142 -1.4841
1 13 3 -0.8833 -1.2396
1 13 4 2.3352 2.0554
1 13 5 2.4271 -0.6029
1 13 6 -0.8541 0.1205
1 13 7 -0.5301 1.4014
1 13 8 0.7706 0.2090
1 13 9 -1.9191 -1.3826
1 13 10 1.2795 0.0745
1 13 11 2.0201 -0.7994
1 13 12 0.3500 -0.5669
1 13 13 0.7341 1.4847
1 13 14 -1.5142 -0.2924
1 13 15 -1.2743 -1.1257
1 13 16 -0.0211 -1.4554
1 14 0 -1.2546 0.0900
1 14 1 -2.0196 -0.6062
1 14 2 0.8898 -0.7112
1 14 3 -1.0011 -1.5234
1 14 4 0.7018 0.6477
1 14 5 2.5594 2.0351
1 14 6 0.8656 -0.3272
1 14 7 -0.3104 0.1376
1 14 8 0.7101 1.0651
1 14 9 -0.2654 -0.9652
1 14 10 -0.8654 0.3819
1 14 11 0.8697 -0.0105
1 14 12 0.8684 -0.3704
1 15 0 1.9450 -0.0310
1 15 1 -0.4607 0.6665
1 15 2 -0.4921 -0.5590
1 15 3 0.1364 -1.5188
1 15 4 -0.8231 -1.0263
1 15 5 0.3859 0.5232
1 15 6 0.7897 1.1567
2 1 0 -20.2202 -0.1939
2 1 1 -5.5070 14.8769
2 1 2 3.3919 4.0777
2 1 3 -31.6315 -21.9401
2 1 4 16.6903 10.0013
2 1 5 -14.1258 -3.4585
2 1 6 -7.2901 -17.3817
2 1 7 3.8118 14.8282
2 1 8 -6.9601 -6.2886
2 1 9 -2.0832 -0.9488
2 1 10 -7.2488 2.8687
2 1 11 1.6707 4.3240
2 1 12 1.6498 9.9376
2 1 13 0.0916 5.9991
2 1 14 -2.7161 3.5786
2 1 15 1.8788 4.0903
2 1 16 2.8322 -8.3990
2 1 17 3.5447 -1.6324
2 1 18 3.5046 0.7180
2 1 19 0.0473 -3.0027
2 1 20 -5.1520 2.8060
2 1 21 -3.9303 -2.0679
2 1 22 0.4444 0.1155
2 1 23 -0.8166 -1.1784
2 1 24 -0.1676 2.3603
2 1 25 1.1545 0.6493
2 1 26 0.7743 -1.9485
2 1 27 -1.0260 1.9826
2 1 28 0.6614 -1.1819
2 1 29 0.5365 -0.7071
2 1 30 -0.7980 -0.1306
2 2 0 6.9214 0.1784
2 2 1 -17.7358 26.6540
2 2 2 6.8986 11.0273
2 2 3 -14.0062 -8.2593
2 2 4 -2.3436 -1.8452
2 2 5 15.0818 5.9437
2 2 6 -13.7181 -9.0106
2 2 7 10.1282 -3.8406
2 2 8 3.3567 7.0689
2 2 9 3.5276 -9.9826
2 2 10 0.2878 -2.4044
2 2 11 -3.9145 -7.3860
2 2 12 -1.2915 1.9451
2 2 13 -1.4097 1.4176
2 2 14 -4.0418 1.8330
2 2 15 -5.9034 7.4284
2 2 16 0.5182 0.4540
2 2 17 -1.6970 -3.5184
2 2 18 4.0640 1.7977
2 2 19 2.9893 0.0927
2 2 20 2.5729 0.5243
2 2 21 -3.7384 1.9977
2 2 22 -0.1097 -2.4420
2 2 23 0.7178 -2.0195
2 2 24 -3.2581 -1.1325
2 2 25 0.8811 1.5965
2 2 26 0.1441 -1.0184
2 2 27 -0.7398 0.3517
2 2 28 -0.7538 0.2956
2 2 29 0.7698 -0.6424
2 2 30 -0.5375 0.0214
2 3 0 19.8253 0.1828
2 3 1 -8.7328 9.6149
2 3 2 -3.2970 23.3595
2 3 3 -8.0820 -8.2488
2 3 4 -9.1474 -2.5758
2 3 5 5.8616 -4.0057
2 3 6 -2.8780 0.5539
2 3 7 -9.7794 -7.1344
2 3 8 6.9840 6.0288
2 3 9 -1.7658 3.9245
2 3 10 4.7791 -2.6148
2 3 11 2.1186 0.6161
2 3 12 -1.1908 -4.3901
2 3 13 2.0383 2.3165
2 3 14 1.9792 -5.2011
2 3 15 -3.5843 3.2334
2 3 16 -1.2508 1.8364
2 3 17 -1.2373 -2.7073
2 3 18 -2.3577 -2.7554
2 3 19 1.3976 0.2529
2 3 20 2.6866 0.3061
2 3 21 -0.4623 1.6774
2 3 22 -2.4677 3.1162
2 3 23 1.4886 -3.0117
2 3 24 -2.0875 -0.7459
2 3 25 -0.5134 -0.3983
2 3 26 1.1736 1.4036
2 3 27 0.2288 -0.2829
2 3 28 -0.9430 0.2578
2 3 29 0.2462 -0.2368
2 3 30 -0.3833 0.2418
2 4 0 18.9779 -0.0373
2 4 1 5.2353 -0.6093
2 4 2 -2.6681 18.0833
2 4 3 -5.4952 8.7264
2 4 4 -8.0095 -1.9689
2 4 5 1.0030 3.2960
2 4 6 4.6371 -2.4102
2 4 7 -2.0749 -1.4812
2 4 8 -0.4897 -3.7486
2 4 9 4.4206 3.0526
2 4 10 -7.1435 -0.8019
2 4 11 5.9049 0.7961
2 4 12 -2.4005 -0.5209
2 4 13 -1.4866 1.9681
2 4 14 3.8897 -2.2860
2 4 15 -1.6046 -1.2815
2 4 16 -0.8358 2.1249
2 4 17 0.3670 0.8047
2 4 18 -1.1162 -2.9385
2 4 19 -2.8400 -1.7649
2 4 20 3.3024 0.8031
2 4 21 0.0901 -0.6575
2 4 22 -0.0478 3.3054
2 4 23 -1.2024 0.5421
2 4 24 -0.1386 -2.9409
2 4 25 -1.6466 -1.0556
2 4 26 0.0954 -0.6800
2 4 27 1.0268 1.1961
2 4 28 -0.2823 -0.4417
2 4 29 -0.6739 0.0487
2 5 0 5.4358 -0.0097
2 5 1 18.3534 -3.8883
2 5 2 1.6026 1.0041
2 5 3 3.5684 4.4585
2 5 4 -9.9231 -1.7975
2 5 5 -8.6538 -0.9280
2 5 6 -4.2025 0.8944
2 5 7 -2.2140 -3.1027
2 5 8 -1.2258 0.1771
2 5 9 5.1137 -3.2504
2 5 10 -4.9173 0.0411
2 5 11 -0.5098 0.8723
2 5 12 2.8104 -3.1470
2 5 13 -3.0781 2.8354
2 5 14 1.5642 -1.6432
2 5 15 1.1426 -1.8290
2 5 16 -1.5025 -0.9409
2 5 17 0.6746 1.5725
2 5 18 3.2264 -1.7782
2 5 19 -2.4613 -3.7156
2 5 20 0.9106 -2.1452
2 5 21 2.4477 0.0783
2 5 22 -1.1220 -0.2805
2 5 23 1.6184 2.2231
2 5 24 -1.6435 0.0556
2 5 25 0.6848 -2.0359
2 5 26 -0.9750 -1.6196
2 5 27 0.8428 0.3779
2 5 28 0.8411 -0.0980
2 5 29 -0.4620 0.6071
2 6 0 -22.7418 -0.1703
2 6 1 14.0162 -0.5891
2 6 2 4.4447 4.2702
2 6 3 8.8704 1.5880
2 6 4 6.5899 3.0080
2 6 5 -7.2806 1.5872
2 6 6 -3.7966 -1.7239
2 6 7 -4.5911 -3.4697
2 6 8 -3.0031 -3.4413
2 6 9 7.3051 -3.9967
2 6 10 -1.5873 -4.2077
2 6 11 -0.3958 2.1374
2 6 12 2.1696 -2.2764
2 6 13 1.3896 -0.3120
2 6 14 -0.4351 0.1195
2 6 15 0.5489 -0.8768
2 6 16 -0.6060 -2.0354
2 6 17 -3.4743 2.1416
2 6 18 2.3792 1.8365
2 6 19 1.1767 -1.2860
2 6 20 -1.4758 -2.8693
2 6 21 3.4095 -0.8166
2 6 22 -0.2998 1.3539
2 6 23 0.6738 -0.9121
2 6 24 0.8648 2.6076
2 6 25 -0.8460 1.1054
2 6 26 0.5428 -2.0041
2 6 27 -0.5790 0.6675
2 6 28 0.8534 -0.1203
2 7 0 -20.6138 0.1539
2 7 1 -5.4507 -6.5136
2 7 2 4.1331 -0.6579
2 7 3 0.5530 2.0681
2 7 4 9.2896 -0.2146
2 7 5 -0.3983 8.2428
2 7 6 -6.2073 3.1430
2 7 7 -2.8767 -2.1253
2 7 8 -8.1004 -2.1941
2 7 9 4.5823 -6.0763
2 7 10 2.9372 -4.6839
2 7 11 -0.4928 -1.7415
2 7 12 1.6972 0.6228
2 7 13 2.9512 0.7545
2 7 14 1.5269 -1.0119
2 7 15 1.5252 2.1060
2 7 16 1.4907 -2.3522
2 7 17 -1.4266 -1.5280
2 7 18 -1.7983 2.2621
2 7 19 1.9761 -0.0729
2 7 20 -1.5163 -2.4053
2 7 21 0.9103 -3.2447
2 7 22 0.4487 0.6408
2 7 23 -0.3128 -0.9466
2 7 24 1.2110 -0.9590
2 7 25 0.0124 2.9133
2 7 26 0.2495 -1.5434
2 7 27 -0.2332 0.1013
2 8 0 -1.7873 0.0839
2 8 1 -8.4430 -1.0385
2 8 2 0.3587 -6.4602
2 8 3 1.1264 0.1122
2 8 4 3.4602 -2.9260
2 8 5 6.4058 1.6834
2 8 6 -5.1615 7.8060
2 8 7 -2.8501 0.5294
2 8 8 -7.4784 0.6036
2 8 9 -3.8460 -4.0107
2 8 10 5.3907 -4.0695
2 8 11 2.3441 -3.2463
2 8 12 0.5411 -2.6714
2 8 13 2.7426 2.2737
2 8 14 0.4126 -0.4309
2 8 15 0.8494 1.6310
2 8 16 1.7327 3.8519
2 8 17 -0.0997 -2.4922
2 8 18 0.0953 2.3156
2 8 19 -0.1459 2.2020
2 8 20 1.0721 -0.3715
2 8 21 0.1671 -1.5233
2 8 22 -0.1852 -1.4252
2 8 23 0.2041 0.2223
2 8 24 0.1737 -1.8611
2 8 25 0.8686 1.1788
2 8 26 0.3882 0.0641
2 9 0 3.3935 -0.1426
2 9 1 -2.9297 3.0339
2 9 2 -3.2040 -1.2140
2 9 3 1.0911 -1.6301
2 9 4 0.1141 1.6688
2 9 5 6.7910 -3.3036
2 9 6 1.3540 4.4247
2 9 7 -2.2014 4.4591
2 9 8 -2.3345 1.0325
2 9 9 -7.7008 0.0689
2 9 10 -0.2141 -3.2623
2 9 11 6.0554 -1.4554
2 9 12 1.4385 -4.5937
2 9 13 2.9812 -0.4740
2 9 14 0.6332 0.2616
2 9 15 -1.2365 -1.5248
2 9 16 0.6672 3.3198
2 9 17 -1.3526 0.4765
2 9 18 -0.9497 -0.8439
2 9 19 0.1061 3.2821
2 9 20 -1.1593 0.2580
2 9 21 1.3866 0.5065
2 9 22 -1.6543 0.1357
2 9 23 -0.3082 -0.7172
2 9 24 -0.1078 -0.1198
2 9 25 -0.3372 -0.2400
2 10 0 3.2075 0.0089
2 10 1 -0.5802 -0.1533
2 10 2 -1.6337 2.3636
2 10 3 -0.5539 -2.2407
2 10 4 -1.2379 2.7880
2 10 5 2.7015 -1.7854
2 10 6 3.5906 -2.8404
2 10 7 -0.5248 3.4229
2 10 8 -0.4787 0.8781
2 10 9 -4.5584 0.4004
2 10 10 -8.6244 -0.4664
2 10 11 1.5390 -1.0455
2 10 12 2.6877 -0.6210
2 10 13 2.8484 -1.5242
2 10 14 4.0306 2.4070
2 10 15 0.4213 -1.6953
2 10 16 1.1896 0.9595
2 10 17 0.3651 0.3508
2 10 18 -1.3243 -1.4757
2 10 19 0.2560 0.6795
2 10 20 -0.1915 0.2409
2 10 21 0.3016 -0.7143
2 10 22 -0.2437 0.8809
2 10 23 -1.0154 -0.5086
2 11 0 4.4907 -0.0365
2 11 1 -0.2733 -0.9276
2 11 2 0.2913 1.1737
2 11 3 0.1201 -0.4209
2 11 4 -1.8321 1.1782
2 11 5 -0.3187 3.1443
2 11 6 1.5006 -2.6742
2 11 7 2.3598 1.3140
2 11 8 1.4178 3.6620
2 11 9 3.6530 -0.2429
2 11 10 -4.2439 0.2253
2 11 11 -4.4880 -2.5726
2 11 12 1.5893 -2.8931
2 11 13 -0.3140 -2.1693
2 11 14 2.6529 0.8711
2 11 15 1.6670 0.9630
2 11 16 0.1752 1.2254
2 11 17 1.0011 1.8609
2 11 18 0.0151 -0.4729
2 11 19 -0.2182 0.9361
2 11 20 0.9959 0.4458
2 11 21 0.6967 -0.5604
2 12 0 2.6917 0.0941
2 12 1 0.3886 -0.9865
2 12 2 -0.7624 1.8342
2 12 3 1.7241 0.2728
2 12 4 0.1210 0.6915
2 12 5 -0.6683 1.8385
2 12 6 -0.4477 0.1149
2 12 7 0.5497 -3.5721
2 12 8 -0.3221 2.6976
2 12 9 2.1298 1.5147
2 12 10 1.7979 0.9550
2 12 11 -4.5831 1.4802
2 12 12 -0.5334 -2.2178
2 12 13 0.2318 -2.8138
2 12 14 0.2475 -1.2370
2 12 15 2.5283 -0.7223
2 12 16 0.3268 0.2964
2 12 17 -0.0968 1.5754
2 12 18 -0.1536 0.0042
2 12 19 -0.3735 0.8172
2 13 0 2.8565 0.0314
2 13 1 1.3555 -2.0243
2 13 2 0.0148 0.4963
2 13 3 0.1634 0.9947
2 13 4 1.9225 0.2810
2 13 5 -0.6186 1.6222
2 13 6 -0.7607 1.7541
2 13 7 0.6699 -1.3407
2 13 8 -0.3743 -1.2146
2 13 9 0.7719 1.7131
2 13 10 2.8378 0.2633
2 13 11 -0.4078 1.7341
2 13 12 -1.5042 1.1129
2 13 13 0.5702 -1.9246
2 13 14 -0.5042 -1.0355
2 13 15 1.4588 -1.5108
2 13 16 1.3334 -0.4538
2 14 0 1.0413 -0.0776
2 14 1 1.3398 -1.5393
2 14 2 0.4158 -1.5729
2 14 3 -0.4836 1.3788
2 14 4 0.4280 0.8777
2 14 5 0.8341 1.4261
2 14 6 -1.3330 2.3393
2 14 7 0.2281 0.5126
2 14 8 0.1885 -0.5731
2 14 9 -0.8065 -0.2603
2 14 10 1.3307 0.4797
2 14 11 0.4298 0.5684
2 14 12 -0.3973 2.0183
2 15 0 -0.6263 0.0496
2 15 1 1.2504 -0.0562
2 15 2 0.6315 -1.3945
2 15 3 0.6961 -1.0221
2 15 4 0.3446 0.5289
2 15 5 0.1620 0.0917
3 1 0 -3.6975 0.1426
3 1 1 1.3374 -0.7581
3 1 2 -2.1716 -1.2430
3 1 3 -8.1798 1.3703
3 1 4 15.3215 -14.7891
3 1 5 -6.2422 8.8494
3 1 6 -7.4782 -9.6778
3 1 7 13.2735 -2.4337
3 1 8 -11.6509 -4.1138
3 1 9 2.0328 -6.8240
3 1 10 -3.3346 3.1129
3 1 11 -7.3087 -1.0390
3 1 12 -5.5364 2.4893
3 1 13 -5.9564 2.1837
3 1 14 -1.5369 1.0655
3 1 15 3.2969 1.1812
3 1 16 -0.1980 3.1054
3 1 17 4.3350 3.9310
3 1 18 0.8818 -0.4834
3 1 19 -4.1626 -1.8284
3 1 20 1.3862 0.0574
3 1 21 -2.6956 -3.7625
3 1 22 1.2936 -0.7639
3 1 23 -0.7095 2.5972
3 1 24 -0.6384 0.0823
3 1 25 -0.6280 -0.1816
3 1 26 -1.4438 -0.0218
3 1 27 1.3119 1.4794
3 1 28 -0.0893 -1.6038
3 1 29 0.9298 -0.6739
3 1 30 -0.3336 0.9895
3 2 0 -13.5982 -0.0631
3 2 1 -0.3946 8.4501
3 2 2 -4.6648 -3.2064
3 2 3 -9.2328 5.0125
3 2 4 4.3848 -0.1036
3 2 5 7.1073 -2.5266
3 2 6 -11.2791 6.4166
3 2 7 8.0497 -1.6803
3 2 8 5.9490 7.4785
3 2 9 -0.7575 -4.9012
3 2 10 10.1519 -2.3491
3 2 11 -1.8926 -0.4805
3 2 12 1.3123 -2.7291
3 2 13 -5.0842 -1.8768
3 2 14 -3.4744 -0.4219
3 2 15 0.1074 -0.5081
3 2 16 -0.9542 -3.8426
3 2 17 0.3709 3.7169
3 2 18 3.3557 0.0668
3 2 19 -3.3141 1.6411
3 2 20 -0.6082 0.9046
3 2 21 0.5343 0.3878
3 2 22 0.0961 -3.8067
3 2 23 2.1435 -0.1428
3 2 24 -1.4238 1.7422
3 2 25 0.3099 -1.7436
3 2 26 -1.7160 0.3342
3 2 27 -0.5935 0.2928
3 2 28 -0.2947 -0.4025
3 2 29 0.0271 -1.4821
3 2 30 0.8186 0.4683
3 3 0 -7.0606 0.0400
3 3 1 -8.4337 8.3822
3 3 2 2.7431 -0.7311
3 3 3 -11.7782 -5.7373
3 3 4 3.0200 3.5077
3 3 5 5.0290 -6.0226
3 3 6 -4.3713 -5.0131
3 3 7 -6.8844 0.3549
3 3 8 4.2177 0.0394
3 3 9 -3.5129 7.3984
3 3 10 1.2499 -4.2338
3 3 11 3.7591 3.6428
3 3 12 -0.9710 2.1357
3 3 13 2.4764 -0.9672
3 3 14 -4.3012 0.2785
3 3 15 1.6141 2.1693
3 3 16 -1.2340 -3.1837
3 3 17 -0.2516 -1.4685
3 3 18 3.2482 0.1370
3 3 19 -0.0755 -0.7324
3 3 20 -1.9194 1.8444
3 3 21 -1.3605 1.5027
3 3 22 0.8757 -0.3593
3 3 23 -0.3574 -3.7448
3 3 24 0.8263 2.1883
3 3 25 -1.0238 -0.4771
3 3 26 0.1048 0.2899
3 3 27 -0.5120 0.7499
3 3 28 -0.5157 -0.4273
3 3 29 -0.7923 -1.1585
3 3 30 -0.0200 -0.3397
3 4 0 5.0835 -0.1656
3 4 1 -9.2944 9.5112
3 4 2 -1.4258 4.0329
3 4 3 -8.4870 -7.7281
3 4 4 -7.9794 0.6478
3 4 5 5.4099 4.2395
3 4 6 -1.1137 -4.4082
3 4 7 -0.0895 -0.0968
3 4 8 -0.5978 -2.5110
3 4 9 3.6537 -0.7218
3 4 10 -4.2434 1.2685
3 4 11 1.9911 -6.4380
3 4 12 -0.4348 5.0085
3 4 13 -0.3284 -0.5513
3 4 14 -0.4394 -2.9231
3 4 15 -1.4980 3.4830
3 4 16 0.6605 -1.4630
3 4 17 -1.9141 -1.4025
3 4 18 1.4107 -2.2595
3 4 19 0.9203 -0.7629
3 4 20 0.7312 -1.3103
3 4 21 -3.6087 3.0912
3 4 22 0.9000 0.7286
3 4 23 0.0136 -1.6671
3 4 24 -0.0610 -1.8980
3 4 25 1.1553 0.1693
3 4 26 -1.1506 -0.4849
3 4 27 1.0822 0.8763
3 4 28 0.0487 -0.2123
3 4 29 -0.5908 -0.3452
3 5 0 7.9804 0.1437
3 5 1 3.8948 7.6733
3 5 2 -1.8065 13.6071
3 5 3 2.6789 -9.1151
3 5 4 -6.7748 -7.0565
3 5 5 -2.3477 -2.4676
3 5 6 0.7677 -3.0201
3 5 7 -1.6685 -1.9181
3 5 8 1.4779 0.2160
3 5 9 1.1554 -3.4330
3 5 10 -0.2416 1.7765
3 5 11 0.8624 -3.2233
3 5 12 0.8758 -2.4024
3 5 13 2.5779 4.6634
3 5 14 -0.7845 -5.0468
3 5 15 -0.2288 0.6510
3 5 16 0.0521 2.1445
3 5 17 0.7252 0.3740
3 5 18 1.4965 -1.5370
3 5 19 1.5192 0.1760
3 5 20 2.9360 -2.8444
3 5 21 0.4302 0.2368
3 5 22 -2.9674 2.9163
3 5 23 1.2590 -1.3511
3 5 24 -0.9672 0.8137
3 5 25 0.7457 -1.8166
3 5 26 0.1774 0.0653
3 5 27 0.2856 0.9882
3 5 28 0.8223 -0.3648
3 6 0 -5.6412 0.1155
3 6 1 5.5519 -5.9233
3 6 2 -2.4837 18.6303
3 6 3 -0.6850 4.9140
3 6 4 0.5501 -5.7200
3 6 5 -5.2388 -0.0359
3 6 6 -0.5724 -6.4210
3 6 7 1.4636 -1.6982
3 6 8 1.6144 0.4101
3 6 9 4.2999 -3.6680
3 6 10 -3.0577 1.8265
3 6 11 3.0708 -0.5170
3 6 12 -0.6591 -1.9360
3 6 13 3.6686 2.6350
3 6 14 3.3021 -0.6447
3 6 15 -0.8233 -3.2610
3 6 16 -1.3823 -0.8934
3 6 17 -0.4789 2.3185
3 6 18 0.5070 -1.6269
3 6 19 0.1568 -0.1545
3 6 20 1.2799 0.3907
3 6 21 2.8957 -2.3976
3 6 22 -0.5666 2.5534
3 6 23 -1.7598 -0.2227
3 6 24 1.0045 0.2339
3 6 25 -0.6908 0.5945
3 6 26 -0.5754 -2.4364
3 6 27 0.2380 1.2573
3 6 28 -0.0258 -0.0521
3 7 0 -3.9392 -0.1375
3 7 1 2.2098 -12.0228
3 7 2 2.9393 0.7635
3 7 3 -1.8244 12.3872
3 7 4 -1.7934 -2.5812
3 7 5 -2.5508 1.3453
3 7 6 -6.2097 -4.1107
3 7 7 0.1071 -7.1471
3 7 8 2.2089 2.3205
3 7 9 5.8535 -5.3059
3 7 10 0.5507 0.3991
3 7 11 0.5581 0.1983
3 7 12 -0.0047 -2.1319
3 7 13 -0.3973 2.2072
3 7 14 2.3852 2.3562
3 7 15 3.1445 1.2005
3 7 16 -1.5035 -1.5983
3 7 17 -0.8649 1.4395
3 7 18 1.9101 1.4870
3 7 19 0.1868 -2.7288
3 7 20 0.7324 0.1607
3 7 21 2.0615 -0.9105
3 7 22 1.4729 -0.0080
3 7 23 -0.7984 0.9860
3 7 24 -0.0410 0.2105
3 7 25 1.7227 1.9962
3 7 26 -0.7898 -1.1119
3 7 27 0.5821 -0.1090
3 8 0 -4.4088 0.0190
3 8 1 0.7782 -3.0482
3 8 2 3.4849 -8.6000
3 8 3 5.4410 6.2650
3 8 4 -1.6106 4.3378
3 8 5 -0.0292 -0.3207
3 8 6 -5.1330 1.3904
3 8 7 -5.5994 -9.7050
3 8 8 -0.0875 -0.4768
3 8 9 3.1891 -1.5335
3 8 10 4.2211 -1.7491
3 8 11 2.7705 2.6545
3 8 12 0.6401 -2.0732
3 8 13 1.5622 -0.9062
3 8 14 -1.9821 1.0595
3 8 15 1.9159 2.1645
3 8 16 0.8840 0.0775
3 8 17 -4.4409 -0.2730
3 8 18 0.8284 2.3886
3 8 19 -0.1225 0.3472
3 8 20 -0.3221 -2.0227
3 8 21 1.8533 0.1807
3 8 22 0.4406 -0.3306
3 8 23 0.7957 -0.4636
3 8 24 -1.0039 0.0829
3 8 25 1.2244 0.9225
3 9 0 -4.4867 -0.0649
3 9 1 -3.8652 0.6135
3 9 2 -0.6822 -4.5412
3 9 3 3.8270 -2.3548
3 9 4 2.2299 6.6751
3 9 5 -0.7206 0.9953
3 9 6 -0.7106 4.6200
3 9 7 -5.5906 -3.2973
3 9 8 -4.0859 -5.6442
3 9 9 0.5277 0.1600
3 9 10 1.7328 -2.1510
3 9 11 5.1628 1.6652
3 9 12 0.2417 2.7853
3 9 13 3.6314 -1.9375
3 9 14 0.2293 -0.3102
3 9 15 -1.0941 0.7716
3 9 16 2.7902 0.5864
3 9 17 -2.8304 -0.9319
3 9 18 -1.9501 0.0752
3 9 19 0.5188 0.8536
3 9 20 -1.9675 -0.7067
3 9 21 0.9994 -1.4810
3 9 22 -0.1876 1.1523
3 9 23 0.1482 -0.7783
3 9 24 0.0565 0.3252
3 10 0 2.6572 0.1218
3 10 1 -5.0265 0.9395
3 10 2 -1.4304 -0.4735
3 10 3 -0.5121 -3.5264
3 10 4 3.8426 2.6924
3 10 5 1.1971 1.1770
3 10 6 0.7658 2.6047
3 10 7 0.7345 2.8004
3 10 8 -4.7062 -4.9079
3 10 9 -1.3606 -4.1172
3 10 10 -0.7235 -2.0037
3 10 11 1.7719 -3.5059
3 10 12 0.7145 3.8047
3 10 13 -0.1410 2.4660
3 10 14 2.8468 -0.0011
3 10 15 -0.8961 1.4788
3 10 16 2.3049 0.9932
3 10 17 0.2866 0.2639
3 10 18 -1.1679 0.0948
3 10 19 0.6687 0.0186
3 10 20 0.1510 -0.2475
3 10 21 -0.0020 -1.5306
3 10 22 0.4688 -0.2697
3 11 0 5.5690 0.0337
3 11 1 -1.7873 1.8680
3 11 2 -0.9708 0.6036
3 11 3 -1.8576 -1.6082
3 11 4 0.3180 0.4809
3 11 5 1.8137 -0.1035
3 11 6 -2.2177 0.6283
3 11 7 2.2369 4.2031
3 11 8 -1.4936 3.5238
3 11 9 -2.3723 -2.4413
3 11 10 1.0420 -0.6224
3 11 11 0.9992 -3.8472
3 11 12 2.0992 -2.8503
3 11 13 0.0995 3.0390
3 11 14 0.1151 0.1638
3 11 15 0.0068 0.1901
3 11 16 -0.1549 1.1778
3 11 17 -0.0761 0.5644
3 11 18 -1.1080 0.9664
3 11 19 -0.4646 1.5414
3 11 20 0.2851 0.4391
3 12 0 3.9839 -0.1107
3 12 1 -0.9595 0.5373
3 12 2 0.0624 1.6112
3 12 3 -1.9263 -0.3311
3 12 4 -0.7119 1.6583
3 12 5 1.3496 0.0566
3 12 6 -0.2912 -0.7560
3 12 7 0.8082 0.0097
3 12 8 1.5835 3.5279
3 12 9 -2.4095 0.6944
3 12 10 -1.1554 -0.8351
3 12 11 0.2927 -0.1705
3 12 12 0.8176 -3.6446
3 12 13 2.1897 0.1234
3 12 14 0.8315 1.6370
3 12 15 0.6347 -0.8665
3 12 16 0.5283 0.1391
3 12 17 0.0629 -0.2310
3 12 18 -0.6405 -0.1435
3 13 0 3.7325 0.0660
3 13 1 -0.3651 0.7771
3 13 2 0.7150 0.9865
3 13 3 -0.4647 0.5176
3 13 4 -0.9053 1.0914
3 13 5 -0.1013 1.3345
3 13 6 -0.7171 0.2407
3 13 7 0.6935 -0.7238
3 13 8 1.1128 1.6716
3 13 9 0.2571 1.8479
3 13 10 -1.4899 0.2200
3 13 11 -0.6648 0.4535
3 13 12 -0.0825 -0.7868
3 13 13 0.8613 -1.5236
3 13 14 1.4288 1.4408
3 13 15 0.2745 0.0045
3 14 0 3.1941 -0.0003
3 14 1 0.4213 0.0125
3 14 2 -0.1104 -0.2359
3 14 3 -0.1496 -0.0812
3 14 4 -1.2098 0.7190
3 14 5 -0.7375 0.8152
3 14 6 -1.5448 1.3253
3 14 7 -0.5905 -0.2416
3 14 8 0.8023 0.2128
3 14 9 -0.1923 1.0570
3 14 10 -0.4492 0.3974
3 14 11 -1.3417 0.6082
3 15 0 1.1781 0.1237
3 15 1 1.1926 0.1608
3 15 2 0.3924 0.5081
3 15 3 0.3693 -0.4288
4 1 0 0.8235 0.1073
4 1 1 -1.2705 1.2076
4 1 2 -0.4092 3.2367
4 1 3 0.4207 2.0811
4 1 4 0.0370 -7.5809
4 1 5 7.2817 8.8152
4 1 6 -5.5512 -3.7052
4 1 7 9.8548 -3.1551
4 1 8 -3.2164 5.4946
4 1 9 3.0658 -13.3747
4 1 10 4.0609 -1.5952
4 1 11 -5.9100 -4.4481
4 1 12 -1.4079 -3.7429
4 1 13 0.5156 -1.8887
4 1 14 -3.0284 -2.0865
4 1 15 -2.1024 2.6678
4 1 16 0.0295 4.2255
4 1 17 -0.3853 0.6692
4 1 18 -0.9915 -0.5903
4 1 19 -1.3945 -0.1343
4 1 20 1.6441 -3.3337
4 1 21 -2.5043 1.3564
4 1 22 0.7895 -0.4993
4 1 23 -0.1567 0.0694
4 1 24 -2.9831 -1.7181
4 1 25 1.4667 -0.5801
4 1 26 0.8048 0.8163
4 1 27 0.4394 0.3047
4 1 28 -0.8585 0.9988
4 1 29 0.3454 -0.4851
4 1 30 -0.1224 0.6875
4 2 0 -2.0513 -0.2051
4 2 1 0.1533 -2.8047
4 2 2 -8.0640 2.8375
4 2 3 -1.2780 1.4093
4 2 4 -1.7224 -3.5438
4 2 5 -1.4696 0.0326
4 2 6 -5.8019 5.9591
4 2 7 -1.0869 -1.0031
4 2 8 1.5627 8.0821
4 2 9 -2.9259 3.0785
4 2 10 8.9937 -2.7830
4 2 11 1.1841 3.0024
4 2 12 -1.6164 -3.7015
4 2 13 1.5410 0.8566
4 2 14 1.4942 -2.7555
4 2 15 0.5926 0.0386
4 2 16 -0.4672 0.7106
4 2 17 2.9256 2.4832
4 2 18 -1.7405 -1.4300
4 2 19 -1.6924 1.8326
4 2 20 0.3472 -1.8094
4 2 21 0.3877 -0.5696
4 2 22 -0.4932 1.4377
4 2 23 2.2483 -0.3925
4 2 24 -1.7913 -0.0722
4 2 25 -2.0899 -2.5095
4 2 26 1.5375 -0.1946
4 2 27 0.0107 -0.6490
4 2 28 0.0293 0.1833
4 2 29 -0.4551 -0.3144
4 3 0 -2.3561 0.0548
4 3 1 3.1417 -0.7588
4 3 2 -3.6490 -2.5908
4 3 3 -4.9255 3.2726
4 3 4 5.5573 -2.8485
4 3 5 0.6842 -4.9255
4 3 6 -2.1712 -4.2131
4 3 7 -0.0045 -0.2560
4 3 8 -2.4483 -4.8013
4 3 9 -2.3286 4.3051
4 3 10 -3.7249 -1.7066
4 3 11 4.6608 0.6815
4 3 12 -3.5794 2.0238
4 3 13 -2.1034 -1.9360
4 3 14 -0.5035 1.7426
4 3 15 1.0796 -2.3372
4 3 16 -1.1500 0.4270
4 3 17 2.0190 1.0611
4 3 18 1.8150 -0.9616
4 3 19 -3.2683 1.5542
4 3 20 0.1889 0.2312
4 3 21 -0.9202 -0.8589
4 3 22 0.5081 -0.2746
4 3 23 0.1352 0.8966
4 3 24 1.9477 -0.0536
4 3 25 -3.0623 0.0956
4 3 26 0.0767 -0.5975
4 3 27 0.6862 -0.5781
4 3 28 0.2326 -0.6685
4 3 29 0.6439 -1.1599
4 4 0 -7.1725 0.1286
4 4 1 3.3493 4.0719
4 4 2 -1.0401 -5.9308
4 4 3 -6.8048 -3.5944
4 4 4 -0.9269 1.9623
4 4 5 1.7741 -2.9561
4 4 6 -4.2534 -2.6779
4 4 7 4.1547 0.7053
4 4 8 1.9794 -0.6046
4 4 9 3.0969 -3.1698
4 4 10 -0.3783 2.8861
4 4 11 -0.1064 -4.1354
4 4 12 4.8374 1.8253
4 4 13 -3.7776 -1.0896
4 4 14 -1.3239 -1.9628
4 4 15 1.4562 1.1979
4 4 16 -1.7862 -2.7858
4 4 17 2.3676 1.9201
4 4 18 3.3079 -2.8062
4 4 19 -0.1507 0.1952
4 4 20 -1.0550 -0.7401
4 4 21 -0.7278 1.5496
4 4 22 -1.0984 -2.4480
4 4 23 0.4025 0.0408
4 4 24 0.8278 0.2570
4 4 25 0.7132 -0.5158
4 4 26 -1.5023 1.7358
4 4 27 0.6730 -0.6820
4 4 28 -0.2161 -0.1326
4 4 29 0.3304 -0.1866
4 5 0 -11.6941 -0.0700
4 5 1 -1.0634 6.6343
4 5 2 2.6271 5.8108
4 5 3 -3.2776 -9.1128
4 5 4 2.1869 -0.1839
4 5 5 1.6776 -1.0245
4 5 6 -1.2985 -6.1058
4 5 7 -1.1861 -0.2121
4 5 8 2.8879 -0.4293
4 5 9 2.0793 -1.7854
4 5 10 1.4178 1.5178
4 5 11 -0.5642 0.8787
4 5 12 1.7349 1.1188
4 5 13 4.2774 0.7344
4 5 14 -4.2799 -1.8020
4 5 15 1.1246 -0.2989
4 5 16 -1.9563 -0.2329
4 5 17 -1.4323 1.9418
4 5 18 2.7357 0.4081
4 5 19 2.4821 0.6734
4 5 20 -0.1989 -0.6154
4 5 21 0.2292 1.4376
4 5 22 -1.0737 1.5648
4 5 23 -1.4922 -3.6314
4 5 24 1.0592 1.0442
4 5 25 -0.2821 -1.3482
4 5 26 0.2608 1.1181
4 5 27 0.4096 1.2715
4 5 28 -0.0447 -0.9869
4 6 0 -3.4589 0.0078
4 6 1 -8.6328 -3.0866
4 6 2 1.1759 9.5114
4 6 3 -5.0054 -2.3844
4 6 4 -1.2003 -7.5020
4 6 5 3.8000 3.2640
4 6 6 -0.7488 -4.7996
4 6 7 0.9919 -1.9579
4 6 8 0.3179 1.7061
4 6 9 2.9022 -3.8923
4 6 10 1.0121 2.2362
4 6 11 0.1684 -1.4984
4 6 12 -1.5715 4.6515
4 6 13 4.1822 1.9074
4 6 14 1.5272 -0.5683
4 6 15 -0.3045 0.2713
4 6 16 1.0615 -2.0433
4 6 17 -0.1007 0.0857
4 6 18 -0.4611 0.0944
4 6 19 2.0491 -0.2028
4 6 20 1.9064 -0.5260
4 6 21 -1.0535 -0.3406
4 6 22 0.8151 2.5943
4 6 23 -2.0787 -0.1037
4 6 24 0.2621 -2.0246
4 6 25 1.0422 -0.3654
4 6 26 -1.1579 -1.2791
4 6 27 1.0612 0.9924
4 7 0 8.9079 -0.1329
4 7 1 -3.4796 -4.6769
4 7 2 -0.9727 2.7956
4 7 3 -0.0856 5.2546
4 7 4 -6.4258 -8.7428
4 7 5 3.6174 -2.5213
4 7 6 0.4297 -0.4884
4 7 7 0.7348 -5.1051
4 7 8 2.9670 4.2233
4 7 9 0.5145 -2.3458
4 7 10 4.4618 1.1236
4 7 11 1.9053 -2.4494
4 7 12 -2.7394 -0.3575
4 7 13 0.2416 3.5625
4 7 14 0.2284 -0.5826
4 7 15 -1.3546 1.3247
4 7 16 -1.8819 1.1006
4 7 17 0.5387 0.4716
4 7 18 0.6359 0.4529
4 7 19 -0.6244 1.4540
4 7 20 2.5792 -0.5769
4 7 21 0.8012 -0.0598
4 7 22 -0.9254 0.8468
4 7 23 -0.3967 1.9167
4 7 24 -1.6324 0.8553
4 7 25 1.4338 -0.2116
4 7 26 -0.5563 -0.2978
4 8 0 3.4577 0.1251
4 8 1 4.3885 -2.5400
4 8 2 -2.8240 0.9959
4 8 3 3.3704 6.8107
4 8 4 -4.8021 0.7156
4 8 5 -0.7028 -7.4238
4 8 6 3.6206 -0.6251
4 8 7 -1.9052 -6.0133
4 8 8 4.2559 0.3256
4 8 9 -1.1732 1.5672
4 8 10 1.0309 2.0066
4 8 11 6.6026 0.9651
4 8 12 -1.4396 -1.0755
4 8 13 1.8267 1.3202
4 8 14 0.8877 1.4622
4 8 15 0.4136 -1.7336
4 8 16 -1.9758 -0.3014
4 8 17 -1.7088 0.5372
4 8 18 1.1158 -1.5778
4 8 19 -0.5271 0.3628
4 8 20 -0.1235 0.1146
4 8 21 2.3665 -0.6775
4 8 22 -0.3046 0.6827
4 8 23 -0.0826 -0.4847
4 8 24 -0.7301 1.1730
4 8 25 0.3225 0.1928
4 9 0 -2.2124 0.1000
4 9 1 2.7741 -4.3335
4 9 2 0.8449 -1.6233
4 9 3 0.3782 3.2285
4 9 4 -0.2765 5.0588
4 9 5 -5.6596 -2.6549
4 9 6 2.8286 -3.3551
4 9 7 -1.5588 -3.2602
4 9 8 1.5722 -3.6061
4 9 9 2.6740 -0.8964
4 9 10 -3.9189 2.7304
4 9 11 4.1807 0.8310
4 9 12 0.8054 1.8519
4 9 13 -0.6528 -0.2704
4 9 14 2.1694 3.3795
4 9 15 0.3253 1.3355
4 9 16 0.3380 -2.0370
4 9 17 -1.9905 1.1110
4 9 18 0.4999 -0.9216
4 9 19 0.8686 -1.4670
4 9 20 -0.3249 -0.0729
4 9 21 0.5157 -1.3588
4 9 22 0.3495 1.0930
4 9 23 -0.8846 0.0536
4 10 0 -0.9235 -0.1602
4 10 1 -1.4935 -1.0530
4 10 2 2.0460 -3.8866
4 10 3 0.4564 1.9157
4 10 4 1.8260 3.3190
4 10 5 -3.8029 2.9168
4 10 6 -0.6146 -0.5617
4 10 7 1.7157 -1.8359
4 10 8 -1.1628 -0.5229
4 10 9 5.4907 -4.8004
4 10 10 0.6801 0.4576
4 10 11 -0.9237 -0.3068
4 10 12 2.3758 0.4496
4 10 13 -1.4378 0.5555
4 10 14 -0.0439 0.7522
4 10 15 1.0171 4.1200
4 10 16 -0.6283 -0.4467
4 10 17 -1.1778 0.2220
4 10 18 -0.6433 1.0415
4 10 19 0.7115 -0.2719
4 10 20 1.3627 0.0252
4 10 21 0.8291 -0.8475
4 10 22 0.8964 -0.4375
4 11 0 0.3213 0.0039
4 11 1 -1.7009 1.8067
4 11 2 -0.2363 -3.1001
4 11 3 0.5682 0.2631
4 11 4 2.7687 1.1250
4 11 5 -1.4848 0.0814
4 11 6 -2.7649 2.4199
4 11 7 0.1745 -2.1025
4 11 8 -2.5723 2.2072
4 11 9 -0.3341 -1.6615
4 11 10 4.3945 -1.8219
4 11 11 -0.3652 0.9810
4 11 12 0.5722 -0.3470
4 11 13 1.6885 0.3242
4 11 14 -1.1736 -0.0250
4 11 15 1.0563 1.1060
4 11 16 -0.0645 1.2203
4 11 17 -1.9338 -0.5442
4 11 18 -1.2294 -0.0235
4 11 19 -1.0380 0.4834
4 11 20 0.0372 0.1214
4 12 0 1.0439 -0.0125
4 12 1 -1.3047 2.3951
4 12 2 -0.5699 -2.2853
4 12 3 -2.2906 0.0725
4 12 4 2.1246 1.4711
4 12 5 0.0699 -0.7299
4 12 6 -1.1901 2.3262
4 12 7 0.5693 0.2378
4 12 8 -0.3384 0.8522
4 12 9 -2.0113 0.6825
4 12 10 1.2758 -2.0728
4 12 11 1.8305 -0.5151
4 12 12 -0.9490 0.8473
4 12 13 1.3789 0.0091
4 12 14 0.5684 1.0087
4 12 15 0.5711 0.2890
4 12 16 1.2397 0.6154
4 12 17 -0.4442 0.3567
4 13 0 0.6997 0.0621
4 13 1 -1.1526 2.3940
4 13 2 -0.0561 -0.9016
4 13 3 -2.7453 -0.3571
4 13 4 -0.3133 1.3511
4 13 5 -0.2787 -0.3132
4 13 6 -0.9551 1.1018
4 13 7 -0.1264 0.7629
4 13 8 0.2179 1.3977
4 13 9 -1.1047 0.7086
4 13 10 -0.4142 -0.3722
4 13 11 0.7952 -0.9613
4 13 12 0.2377 0.2496
4 13 13 -0.3443 -0.1008
4 13 14 0.6120 0.3122
4 14 0 1.8064 0.0381
4 14 1 0.0188 1.8139
4 14 2 0.6877 -0.8295
4 14 3 -0.6237 -0.7266
4 14 4 -0.9224 -0.0849
4 14 5 -1.0464 -0.4027
4 14 6 -0.8887 0.2033
4 14 7 -0.4895 -0.0440
4 14 8 -0.2716 0.2552
4 14 9 -0.6986 0.5048
4 14 10 -0.8164 -0.6246
5 1 0 -2.0461 -0.0195
5 1 1 -1.2117 1.1333
5 1 2 -2.0203 0.9799
5 1 3 2.1607 2.6195
5 1 4 -2.5754 0.6107
5 1 5 0.1952 4.6656
5 1 6 -9.5673 3.9456
5 1 7 4.2109 -5.6086
5 1 8 5.2808 6.5723
5 1 9 2.6791 -5.9410
5 1 10 8.7291 1.4023
5 1 11 -1.0874 1.8679
5 1 12 5.5764 -6.1851
5 1 13 2.4906 -2.9345
5 1 14 -2.7655 1.2556
5 1 15 0.2090 0.9460
5 1 16 -1.6071 -0.4982
5 1 17 -1.1762 1.3678
5 1 18 0.8835 -1.9713
5 1 19 0.2417 -0.0113
5 1 20 -1.3408 -1.3297
5 1 21 -0.0853 0.1446
5 1 22 -1.1336 -4.3720
5 1 23 1.1740 -0.4006
5 1 24 0.9361 2.1308
5 1 25 0.6354 -0.9683
5 1 26 -0.9851 0.9232
5 1 27 -0.9424 0.3043
5 1 28 0.1372 0.8599
5 1 29 0.0198 -0.6595
5 2 0 0.3338 0.1801
5 2 1 -1.7059 -2.3654
5 2 2 -2.8148 -0.2029
5 2 3 0.7105 -4.6106
5 2 4 0.0549 -1.9641
5 2 5 -3.5001 -2.3318
5 2 6 -6.1145 0.1427
5 2 7 -7.5545 -2.7285
5 2 8 -2.1078 -0.1432
5 2 9 -0.4435 2.9619
5 2 10 2.3490 -2.7062
5 2 11 0.5638 6.0590
5 2 12 -0.9146 0.4515
5 2 13 4.7646 -2.8705
5 2 14 -2.3647 1.2186
5 2 15 1.6399 2.7502
5 2 16 -1.3749 0.7038
5 2 17 0.4646 1.0629
5 2 18 -1.0469 0.4778
5 2 19 0.6507 -0.3351
5 2 20 -0.6471 -0.2884
5 2 21 -0.5009 1.5567
5 2 22 0.2100 -0.5193
5 2 23 -0.5314 -3.7042
5 2 24 1.5123 0.0661
5 2 25 1.1101 -0.1941
5 2 26 1.2284 -0.8130
5 2 27 -1.0624 0.2208
5 2 28 -0.4214 -0.1483
5 2 29 -0.5651 -0.4772
5 3 0 1.1281 -0.0459
5 3 1 1.1742 0.4344
5 3 2 -4.6260 0.5981
5 3 3 1.0642 -1.0593
5 3 4 3.5639 -1.6416
5 3 5 2.4207 0.3518
5 3 6 0.8502 -2.8920
5 3 7 3.0644 -1.8994
5 3 8 -4.6876 -4.5950
5 3 9 3.0199 -2.2183
5 3 10 -0.5168 -1.2199
5 3 11 0.8883 -3.7526
5 3 12 -1.2954 4.8270
5 3 13 -0.1599 -3.7770
5 3 14 0.9150 -0.8813
5 3 15 -0.4198 0.9797
5 3 16 0.6283 0.8614
5 3 17 0.2603 0.7491
5 3 18 -0.4566 -1.3722
5 3 19 -0.6432 1.6278
5 3 20 -0.1146 -2.6059
5 3 21 -1.3929 2.0587
5 3 22 0.1035 0.9160
5 3 23 -0.1377 -0.0323
5 3 24 -1.0485 -2.0650
5 3 25 0.4827 0.8832
5 3 26 1.3008 -0.3913
5 3 27 0.9618 0.2880
5 3 28 0.3764 0.3940
5 4 0 -3.5474 0.0314
5 4 1 5.0060 -0.7977
5 4 2 -3.6551 0.4082
5 4 3 -1.7920 -4.4258
5 4 4 1.9714 -2.3782
5 4 5 -1.3938 -1.5635
5 4 6 -0.8413 -0.2431
5 4 7 3.3162 0.0974
5 4 8 -0.5261 1.9548
5 4 9 -0.0886 -1.1055
5 4 10 3.9334 2.7878
5 4 11 -0.3853 -1.8094
5 4 12 3.6689 0.5695
5 4 13 -0.7310 1.5183
5 4 14 -1.1839 -3.6856
5 4 15 1.8682 0.3073
5 4 16 -2.3131 1.7392
5 4 17 3.7716 2.1110
5 4 18 -0.3509 -1.1035
5 4 19 0.6143 1.5322
5 4 20 0.3335 -1.9820
5 4 21 0.2788 -0.7551
5 4 22 -1.4435 0.0107
5 4 23 1.7394 -0.1812
5 4 24 -1.0389 0.2844
5 4 25 -1.4999 -1.4355
5 4 26 0.2445 1.1179
5 4 27 0.0908 -0.5629
5 4 28 0.7948 0.3191
5 5 0 -9.1149 -0.1592
5 5 1 0.8328 -2.3936
5 5 2 1.0006 2.8948
5 5 3 -4.5331 -0.7123
5 5 4 5.1815 -3.8846
5 5 5 0.6176 0.5207
5 5 6 -1.0770 -4.0451
5 5 7 4.0769 -0.6081
5 5 8 0.8741 -0.0535
5 5 9 -0.4070 -0.0411
5 5 10 -0.4760 1.4672
5 5 11 -0.7349 0.4840
5 5 12 0.7497 1.6908
5 5 13 3.0798 -0.3212
5 5 14 -1.6799 0.4347
5 5 15 0.4834 -4.0431
5 5 16 -2.3934 0.0900
5 5 17 0.5406 2.9942
5 5 18 0.5554 -1.2154
5 5 19 -1.1348 1.3165
5 5 20 -0.8844 0.7702
5 5 21 -0.0853 -0.9370
5 5 22 -0.2023 0.0410
5 5 23 -0.7433 -1.5878
5 5 24 2.6931 0.4908
5 5 25 -1.5702 -0.1014
5 5 26 -0.5491 -0.1714
5 5 27 0.0811 0.7254
5 6 0 -3.4060 0.0899
5 6 1 -4.4827 -3.3962
5 6 2 3.0974 -1.8571
5 6 3 -3.4279 2.0291
5 6 4 0.2085 -4.5637
5 6 5 5.8357 0.1798
5 6 6 -3.9114 -0.7529
5 6 7 3.3140 -3.3783
5 6 8 3.4271 2.3974
5 6 9 0.1021 -1.2728
5 6 10 1.4670 2.2912
5 6 11 -3.6351 -1.5178
5 6 12 -1.0524 2.8570
5 6 13 0.7210 0.2393
5 6 14 0.8883 1.8041
5 6 15 1.0022 0.7167
5 6 16 -1.2740 -1.9403
5 6 17 1.0286 3.1602
5 6 18 2.4815 0.8418
5 6 19 0.3986 -0.8098
5 6 20 0.1425 -0.0620
5 6 21 -1.4529 1.2405
5 6 22 -0.0175 -0.9790
5 6 23 -0.6351 -0.5279
5 6 24 0.5481 -1.0552
5 6 25 2.4751 0.0574
5 6 26 -0.9666 -0.0442
5 7 0 2.3495 0.1643
5 7 1 -3.7695 0.5786
5 7 2 1.2019 -2.6259
5 7 3 1.7325 -0.0009
5 7 4 -3.6869 -1.7923
5 7 5 7.1828 -3.6069
5 7 6 0.0040 1.7763
5 7 7 -3.0865 -3.4395
5 7 8 5.7348 1.9559
5 7 9 -0.8537 2.4163
5 7 10 4.4860 1.5481
5 7 11 0.2408 0.0237
5 7 12 -2.1435 -0.3430
5 7 13 0.8422 -1.5625
5 7 14 -1.6041 -1.4679
5 7 15 0.7352 0.3090
5 7 16 -2.4237 -1.6812
5 7 17 -2.0778 0.7086
5 7 18 0.1655 1.8546
5 7 19 0.9600 1.2262
5 7 20 -0.5140 -1.4368
5 7 21 -0.2741 0.5105
5 7 22 -2.1879 1.2846
5 7 23 -0.7917 -1.0740
5 7 24 -1.3483 0.3634
5 7 25 0.8216 -0.3618
5 8 0 2.2767 -0.1605
5 8 1 -1.9933 -0.3787
5 8 2 -2.1838 3.0029
5 8 3 1.7875 -1.7321
5 8 4 -2.7574 1.1516
5 8 5 2.1443 -3.5072
5 8 6 7.4302 -0.6636
5 8 7 -4.2765 -0.8133
5 8 8 2.7392 -2.6358
5 8 9 -0.2158 3.5505
5 8 10 0.1107 2.9148
5 8 11 3.0569 0.4853
5 8 12 -2.2496 4.9237
5 8 13 1.6688 -0.9722
5 8 14 0.6121 0.6405
5 8 15 0.8483 -0.3192
5 8 16 1.6835 -0.8461
5 8 17 -0.7323 -0.7276
5 8 18 -0.2324 -0.4634
5 8 19 0.9164 1.1324
5 8 20 0.5833 0.0062
5 8 21 0.1645 -1.6233
5 8 22 -0.3346 1.0738
5 8 23 -0.8566 -0.0849
5 8 24 -0.2404 -0.2288
5 9 0 4.7345 -0.0054
5 9 1 -0.2018 -2.4556
5 9 2 0.2814 2.1114
5 9 3 0.1598 1.3410
5 9 4 -0.8728 -1.1591
5 9 5 -1.9799 0.0352
5 9 6 5.9167 -4.0810
5 9 7 1.8346 0.6359
5 9 8 -0.1175 -2.6440
5 9 9 1.8144 -1.7130
5 9 10 -0.2357 4.7694
5 9 11 0.7843 -3.5059
5 9 12 -0.6149 3.8052
5 9 13 -1.8356 2.1125
5 9 14 0.3936 -0.2029
5 9 15 -1.0544 2.1479
5 9 16 0.0008 -0.8788
5 9 17 1.0447 1.3272
5 9 18 -0.2596 -0.4847
5 9 19 0.7807 0.0435
5 9 20 1.3469 0.7702
5 9 21 0.0153 -1.0017
5 9 22 -0.3859 -0.5918
5 9 23 -1.0473 0.4505
5 10 0 2.2323 -0.0411
5 10 1 0.9014 -0.4593
5 10 2 0.1203 -0.8873
5 10 3 1.4193 2.8512
5 10 4 -1.8814 -0.2141
5 10 5 -2.6997 1.5359
5 10 6 0.3420 -1.1040
5 10 7 2.2102 -0.8660
5 10 8 1.5921 2.7383
5 10 9 0.4266 -4.0554
5 10 10 3.2883 4.4872
5 10 11 0.1702 -0.4779
5 10 12 0.8876 -1.3464
5 10 13 -0.1936 3.5652
5 10 14 -0.9862 0.4591
5 10 15 0.2061 0.9383
5 10 16 -2.1126 -0.1912
5 10 17 -0.1906 -0.2566
5 10 18 -0.3720 0.9441
5 10 19 -0.7414 0.1540
5 10 20 1.3737 0.7571
5 10 21 0.9558 0.6345
5 11 0 -0.3235 0.0988
5 11 1 -0.0486 0.5868
5 11 2 -0.7722 -0.7567
5 11 3 2.1945 1.3707
5 11 4 0.5716 -0.1828
5 11 5 -2.8250 0.7924
5 11 6 0.5545 0.1498
5 11 7 -1.5031 -2.4191
5 11 8 1.6736 1.7927
5 11 9 -0.7987 -2.0433
5 11 10 1.6437 -0.6675
5 11 11 1.2188 2.5460
5 11 12 -0.7383 -1.4075
5 11 13 1.1493 0.3032
5 11 14 -0.4319 2.5178
5 11 15 0.0184 0.3946
5 11 16 -0.8323 0.1604
5 11 17 -0.9725 -0.6059
5 11 18 -0.1094 -0.6146
5 11 19 -1.0901 0.3005
5 12 0 -0.1632 0.0337
5 12 1 -0.4064 0.9189
5 12 2 -2.2455 -1.1780
5 12 3 0.4585 1.5632
5 12 4 1.8157 -0.7967
5 12 5 -2.9587 0.6741
5 12 6 0.6258 1.6207
5 12 7 -0.9089 -0.6624
5 12 8 -0.2180 1.1716
5 12 9 0.4630 -0.0086
5 12 10 0.4725 -1.2904
5 12 11 1.1392 0.1192
5 12 12 -0.1999 1.3791
5 12 13 -0.3040 -1.0978
5 12 14 0.7799 1.3834
5 12 15 0.1443 1.0645
5 12 16 -0.5271 0.3162
5 13 0 0.8234 -0.1095
5 13 1 0.1187 0.8520
5 13 2 -1.7282 -2.5435
5 13 3 -1.8956 1.0456
5 13 4 1.1612 -1.2812
5 13 5 -2.3095 -0.4554
5 13 6 -0.8306 1.0066
5 13 7 -0.5699 0.1361
5 13 8 -0.7095 0.5932
5 13 9 -0.6677 0.7107
5 13 10 0.5595 -0.2779
5 13 11 0.3939 -0.3945
5 13 12 0.6038 0.5810
5 13 13 -0.4547 0.0582
5 14 0 -0.2703 0.0851
5 14 1 1.2770 2.2410
5 14 2 -0.3878 -1.2324
5 14 3 -0.5058 0.3697
5 14 4 0.2369 -0.5482
5 14 5 -0.3358 -0.9873
5 14 6 -0.7141 0.0187
5 14 7 -0.1329 -0.2172
5 14 8 -0.1894 -0.2917
6 1 0 1.9762 -0.0326
6 1 1 0.1517 1.1116
6 1 2 -3.6516 5.8290
6 1 3 -2.7676 -1.1994
6 1 4 -9.6251 -1.9177
6 1 5 -4.5126 -6.2872
6 1 6 -1.8251 -1.2688
6 1 7 0.5579 -1.4545
6 1 8 4.6182 6.6921
6 1 9 -5.9638 3.0973
6 1 10 5.6566 1.8510
6 1 11 4.1525 5.7278
6 1 12 1.5769 -3.3252
6 1 13 3.8094 2.4789
6 1 14 -0.8886 0.4813
6 1 15 -0.8486 -1.7644
6 1 16 -0.6014 0.9562
6 1 17 1.6530 0.5815
6 1 18 -1.0946 0.0118
6 1 19 0.4185 1.0157
6 1 20 0.7376 -2.3847
6 1 21 1.8258 -2.3770
6 1 22 -0.4804 0.6644
6 1 23 1.5664 0.0490
6 1 24 0.1915 -0.6877
6 1 25 -1.0558 -1.0667
6 1 26 1.0062 1.0093
6 1 27 -0.8909 0.7972
6 1 28 -0.8617 0.5859
6 2 0 1.9514 0.0022
6 2 1 2.2282 -0.8617
6 2 2 2.4886 1.9178
6 2 3 2.4148 -1.2042
6 2 4 -0.5088 -1.2291
6 2 5 -4.7309 -4.1769
6 2 6 -0.1446 -9.8197
6 2 7 0.5660 -4.5090
6 2 8 0.7880 -3.7580
6 2 9 0.7937 0.3128
6 2 10 -5.0925 1.2777
6 2 11 3.6805 2.0624
6 2 12 -0.2283 0.5146
6 2 13 0.6356 -1.8578
6 2 14 0.4971 3.7476
6 2 15 -0.5693 -1.7549
6 2 16 -1.6362 0.8643
6 2 17 0.5191 0.2932
6 2 18 -0.3795 -0.4168
6 2 19 -1.6046 1.1507
6 2 20 -0.2277 0.4096
6 2 21 0.5058 -1.1113
6 2 22 0.3577 -1.3238
6 2 23 1.1431 1.2975
6 2 24 2.7072 -0.5141
6 2 25 0.1859 -0.2842
6 2 26 0.3706 -0.7978
6 2 27 0.5409 0.3097
6 2 28 0.1896 0.2106
6 3 0 -2.2025 -0.2017
6 3 1 0.8610 -1.4457
6 3 2 -2.6026 2.0316
6 3 3 2.7680 -1.0334
6 3 4 1.0319 2.4852
6 3 5 -2.2092 2.9546
6 3 6 -0.7231 -1.3828
6 3 7 4.6499 -3.5485
6 3 8 1.4388 -0.0504
6 3 9 5.5592 -4.2749
6 3 10 1.0907 2.4763
6 3 11 -1.6728 -0.6192
6 3 12 4.1756 1.7175
6 3 13 -2.5097 -2.2239
6 3 14 0.1602 0.8517
6 3 15 0.5586 2.2865
6 3 16 -1.0984 -0.2936
6 3 17 1.3225 1.7329
6 3 18 -0.1938 -1.6841
6 3 19 0.5875 -0.0651
6 3 20 -2.4986 -0.1087
6 3 21 0.5478 1.3061
6 3 22 -2.1629 -2.0580
6 3 23 0.4529 -0.0618
6 3 24 0.1942 0.5819
6 3 25 1.3723 0.0355
6 3 26 -0.3613 0.6067
6 3 27 -0.0588 0.2082
6 3 28 0.4553 0.5811
6 4 0 -0.9095 0.0784
6 4 1 2.2178 -3.4274
6 4 2 -0.7396 1.4904
6 4 3 -0.1151 -3.0111
6 4 4 5.8179 -1.9220
6 4 5 -1.9700 0.5034
6 4 6 -2.0209 -1.4039
6 4 7 0.3317 -1.5453
6 4 8 -0.3291 -0.2463
6 4 9 -0.1458 -0.7683
6 4 10 3.5764 1.0746
6 4 11 -1.3690 2.7585
6 4 12 2.2365 1.6764
6 4 13 2.0672 -0.3312
6 4 14 -3.3078 -1.9286
6 4 15 1.0532 -0.2631
6 4 16 -2.4749 2.8155
6 4 17 0.4427 0.1464
6 4 18 -0.6987 0.9844
6 4 19 1.8424 -0.8419
6 4 20 -0.8254 -0.9648
6 4 21 1.0339 1.5351
6 4 22 -0.6063 -0.0309
6 4 23 -0.0016 -2.6769
6 4 24 0.5062 0.3580
6 4 25 -0.5846 -1.2972
6 4 26 0.9455 0.3567
6 4 27 -0.8502 0.2374
6 5 0 -2.5232 0.1729
6 5 1 0.3861 -3.5573
6 5 2 1.3521 0.0357
6 5 3 -3.4352 1.4783
6 5 4 3.0163 -3.1854
6 5 5 4.6009 2.9048
6 5 6 -2.9573 -1.2005
6 5 7 2.8993 -0.7678
6 5 8 0.4926 1.1931
6 5 9 -0.7144 -2.6932
6 5 10 0.7128 -0.0834
6 5 11 -0.0117 -0.3348
6 5 12 0.3180 3.6767
6 5 13 1.7711 0.0072
6 5 14 0.3137 0.0573
6 5 15 -1.0527 -2.8528
6 5 16 -0.0516 1.4516
6 5 17 0.3343 1.0865
6 5 18 -2.1938 -0.9561
6 5 19 0.7605 -0.2379
6 5 20 -0.4718 -2.3600
6 5 21 -0.8003 0.1334
6 5 22 0.7125 1.1688
6 5 23 -0.8498 -0.4483
6 5 24 1.6187 -0.6376
6 5 25 -0.3641 -0.0805
6 5 26 -0.2569 -0.4399
6 6 0 0.0513 -0.1050
6 6 1 -0.9793 -2.2750
6 6 2 2.4104 -1.7593
6 6 3 -0.2661 1.8976
6 6 4 -2.3897 -2.2594
6 6 5 6.2409 -0.4618
6 6 6 -0.9645 2.5379
6 6 7 -0.9005 -3.6069
6 6 8 3.8624 4.2535
6 6 9 -2.0731 0.0716
6 6 10 1.1234 -2.1078
6 6 11 -1.6312 -1.3914
6 6 12 0.6420 0.3076
6 6 13 -0.3365 1.2378
6 6 14 0.3109 0.4873
6 6 15 -1.3124 -0.8881
6 6 16 -2.0901 0.7855
6 6 17 1.6431 2.8657
6 6 18 -1.2294 0.7196
6 6 19 -0.5026 1.2555
6 6 20 0.4350 -1.9650
6 6 21 -0.2274 -0.4050
6 6 22 -0.6787 -0.5447
6 6 23 0.3655 -0.0899
6 6 24 0.3063 0.9759
6 6 25 1.6315 -0.8695
6 6 26 -0.2718 0.3903
6 7 0 0.8264 -0.0351
6 7 1 -0.1031 -0.4419
6 7 2 1.2591 -0.9638
6 7 3 2.6642 1.0285
6 7 4 -1.8222 0.7516
6 7 5 3.0847 -3.4635
6 7 6 3.0863 2.5896
6 7 7 -4.3679 -2.1444
6 7 8 2.8277 -0.0956
6 7 9 -0.7690 6.6661
6 7 10 -0.3654 -0.9080
6 7 11 0.7026 -0.0518
6 7 12 0.0078 -0.2379
6 7 13 2.5107 -1.1316
6 7 14 1.6374 0.6905
6 7 15 0.8428 -2.7895
6 7 16 -2.2299 -0.9254
6 7 17 0.0290 0.2511
6 7 18 -0.4408 0.2018
6 7 19 -0.5933 0.3976
6 7 20 -0.9516 -0.5295
6 7 21 -0.1723 -1.6641
6 7 22 -0.6687 -0.2941
6 7 23 -1.5743 -2.2866
6 7 24 -0.1207 0.7359
6 7 25 0.4400 0.2553
6 8 0 0.2024 -0.0690
6 8 1 -0.6803 -1.2896
6 8 2 1.1648 0.5154
6 8 3 0.2596 -0.4880
6 8 4 0.7768 2.2117
6 8 5 0.9237 -0.9542
6 8 6 4.9090 -1.0294
6 8 7 -1.2622 1.8204
6 8 8 -1.2720 -4.4217
6 8 9 1.5748 3.3906
6 8 10 -2.4005 3.1519
6 8 11 -1.4153 -1.7580
6 8 12 -0.5933 3.5559
6 8 13 -1.9103 -0.9231
6 8 14 3.0686 2.7439
6 8 15 1.0723 0.9346
6 8 16 0.5169 -0.6127
6 8 17 -0.0482 1.3292
6 8 18 -0.0288 -0.0343
6 8 19 0.8226 0.6472
6 8 20 0.2444 -0.1797
6 8 21 -0.4967 -0.4716
6 8 22 0.5219 0.0753
6 8 23 -0.5193 -0.9137
6 9 0 1.8855 0.0613
6 9 1 -0.9447 0.7032
6 9 2 1.4157 0.3698
6 9 3 0.2561 0.9114
6 9 4 -1.2148 0.4306
6 9 5 1.8172 1.9915
6 9 6 2.8907 -1.3572
6 9 7 3.5276 1.8804
6 9 8 -1.0945 -0.0487
6 9 9 0.6093 -2.3084
6 9 10 2.7750 4.0326
6 9 11 -3.4868 -2.0109
6 9 12 1.8686 0.9842
6 9 13 -3.0187 0.5151
6 9 14 -1.1492 -0.8871
6 9 15 1.3953 1.8429
6 9 16 -1.5693 0.0048
6 9 17 0.4648 0.8346
6 9 18 -1.4844 1.0723
6 9 19 0.1469 0.8415
6 9 20 1.3657 0.1533
6 9 21 -0.1473 -0.6553
6 9 22 -0.2323 -0.2672
6 10 0 0.5091 0.0838
6 10 1 0.4533 0.7528
6 10 2 -0.0788 0.7934
6 10 3 1.1636 0.0238
6 10 4 -2.7127 0.0927
6 10 5 -1.7590 0.4483
6 10 6 0.9577 -0.4208
6 10 7 0.8345 0.3513
6 10 8 2.1056 1.9693
6 10 9 -3.4249 -0.3993
6 10 10 3.8315 1.3425
6 10 11 -2.2195 1.5203
6 10 12 0.1665 0.0645
6 10 13 0.9439 2.2026
6 10 14 -2.7952 0.2743
6 10 15 0.9499 -0.4733
6 10 16 -0.7166 0.4312
6 10 17 -0.1487 -0.3752
6 10 18 -0.7600 -0.0518
6 10 19 -1.7086 0.6696
6 10 20 0.5222 0.5357
6 11 0 -0.7664 -0.1126
6 11 1 0.2213 0.3234
6 11 2 0.0949 0.6902
6 11 3 1.5562 0.8775
6 11 4 -0.3647 -0.3018
6 11 5 -2.1298 0.9663
6 11 6 0.3669 -1.4895
6 11 7 -0.5490 0.1076
6 11 8 2.7404 -0.4154
6 11 9 -0.8621 0.3775
6 11 10 0.9937 -0.1109
6 11 11 0.8062 -0.0465
6 11 12 -1.2643 0.5855
6 11 13 1.2545 0.0731
6 11 14 -0.9302 2.0853
6 11 15 -1.0632 -0.5022
6 11 16 -0.4930 -0.3149
6 11 17 -0.0410 0.0955
6 11 18 0.0653 -0.3281
6 12 0 -1.3777 0.0203
6 12 1 -0.6883 -0.3406
6 12 2 -0.9872 -0.5042
6 12 3 0.6050 1.3075
6 12 4 0.0766 -0.3499
6 12 5 -1.8162 1.8605
6 12 6 0.0889 -0.6810
6 12 7 -1.5937 0.5724
6 12 8 0.6568 -0.0720
6 12 9 0.2617 -0.3167
6 12 10 0.6571 0.9794
6 12 11 -0.0839 -0.4429
6 12 12 0.3672 0.6243
6 12 13 -0.3633 -0.2312
6 12 14 0.8666 0.9047
6 12 15 -0.6025 0.9394
6 13 0 0.0965 0.0554
6 13 1 0.0435 0.8831
6 13 2 -0.9877 -2.6698
6 13 3 0.9977 0.3057
6 13 4 -0.3835 -1.6683
6 13 5 -1.0813 0.5111
6 13 6 -0.2854 -0.5129
6 13 7 -1.2046 -0.0079
6 13 8 -0.7135 -0.0526
6 13 9 -0.3872 -0.2184
6 13 10 0.3511 0.0853
6 13 11 -0.1535 0.6464
6 14 0 -1.3908 0.1042
6 14 1 0.1007 1.3057
6 14 2 -1.4355 -0.4140
6 14 3 0.6029 -0.1708
6 14 4 0.1177 -0.4471
7 1 0 -1.6272 -0.1409
7 1 1 -6.6652 4.9136
7 1 2 -1.4990 -0.4985
7 1 3 -3.6237 -11.4886
7 1 4 1.3781 -5.4592
7 1 5 0.9497 -6.3946
7 1 6 2.1290 -0.7403
7 1 7 -2.2669 0.5764
7 1 8 -2.9434 -3.6698
7 1 9 -4.0348 4.4585
7 1 10 0.8283 0.1591
7 1 11 3.0555 5.7483
7 1 12 -3.6849 1.9946
7 1 13 4.9180 -1.5528
7 1 14 -0.7740 1.5949
7 1 15 -0.6175 -0.1345
7 1 16 0.4906 1.4278
7 1 17 -1.3973 -0.1989
7 1 18 -1.0716 0.0980
7 1 19 1.6715 0.6192
7 1 20 1.5155 -0.1885
7 1 21 -0.0572 0.9234
7 1 22 0.8456 0.8735
7 1 23 1.1285 -2.2486
7 1 24 1.7320 0.6512
7 1 25 -0.3885 1.4097
7 1 26 -0.6537 -1.0264
7 1 27 -1.6289 -0.7231
7 2 0 3.2403 -0.0461
7 2 1 -1.3572 5.0803
7 2 2 -1.8964 5.3555
7 2 3 -1.4682 -2.5254
7 2 4 1.0309 -3.6397
7 2 5 4.0219 -3.3937
7 2 6 4.7730 -3.7461
7 2 7 7.6357 1.1871
7 2 8 -0.9072 -2.2246
7 2 9 0.1959 -3.5206
7 2 10 -0.6639 3.1693
7 2 11 1.9918 -1.9446
7 2 12 -0.3455 3.8773
7 2 13 -0.8857 -0.3769
7 2 14 2.9438 -0.1964
7 2 15 -1.3322 1.1156
7 2 16 0.9414 0.1428
7 2 17 0.2680 0.7617
7 2 18 -1.4497 -1.7240
7 2 19 -0.3703 0.6187
7 2 20 0.6772 -1.0520
7 2 21 -0.1328 0.5093
7 2 22 -0.7222 1.4346
7 2 23 2.1496 0.7982
7 2 24 0.8382 -1.0425
7 2 25 1.6723 1.6568
7 2 26 -0.2128 0.4158
7 2 27 -0.2835 -0.2639
7 3 0 1.1049 0.1537
7 3 1 1.0334 -2.3601
7 3 2 -0.9776 4.8059
7 3 3 -2.9370 -2.1139
7 3 4 -2.4338 -0.3173
7 3 5 -2.3651 -1.7564
7 3 6 1.8015 -2.2009
7 3 7 3.3344 0.5539
7 3 8 4.0939 4.1204
7 3 9 -0.7469 -1.3485
7 3 10 1.6543 2.5281
7 3 11 0.2044 0.8872
7 3 12 2.0332 -1.6171
7 3 13 -2.5256 1.4742
7 3 14 -1.5317 -1.2760
7 3 15 0.5404 0.9791
7 3 16 -2.6703 1.5744
7 3 17 1.9975 1.1356
7 3 18 -0.4796 -0.1841
7 3 19 -0.3375 -1.0988
7 3 20 -0.4924 0.3349
7 3 21 0.8085 -2.3393
7 3 22 -2.8055 0.6984
7 3 23 1.7217 -0.1412
7 3 24 0.1247 0.5078
7 3 25 0.2093 -0.6599
7 3 26 0.1026 0.9188
7 3 27 -0.5680 0.2711
7 4 0 1.5214 -0.1155
7 4 1 0.6810 -2.3841
7 4 2 2.1547 3.1835
7 4 3 0.1605 1.9593
7 4 4 1.9508 -2.0263
7 4 5 -2.0778 2.3140
7 4 6 0.9896 -4.3701
7 4 7 2.5071 -2.9821
7 4 8 2.0270 0.6368
7 4 9 1.6645 0.7806
7 4 10 -1.3227 1.1459
7 4 11 -0.5014 3.5154
7 4 12 1.6607 1.0173
7 4 13 1.1855 -2.0472
7 4 14 -2.3694 0.9028
7 4 15 0.2384 -2.4835
7 4 16 -1.1656 1.2056
7 4 17 -1.3770 -0.0989
7 4 18 1.7753 0.1626
7 4 19 -0.5169 -0.8849
7 4 20 -0.8548 1.3609
7 4 21 2.0158 -0.9824
7 4 22 -1.3310 -0.0230
7 4 23 0.8556 -0.6001
7 4 24 2.2897 0.4774
7 4 25 -0.4840 -0.4647
7 4 26 0.5715 -0.6308
7 5 0 1.7137 -0.0396
7 5 1 0.2288 -3.5081
7 5 2 0.5950 -0.8102
7 5 3 -0.0347 3.6833
7 5 4 0.7093 -2.2793
7 5 5 0.5168 1.8532
7 5 6 -4.1214 2.4550
7 5 7 1.7827 -5.0953
7 5 8 1.6797 1.2561
7 5 9 1.5140 -0.6661
7 5 10 2.8420 -0.0269
7 5 11 -3.1036 1.7837
7 5 12 0.6037 3.8744
7 5 13 0.4419 -1.7061
7 5 14 -0.4659 -0.1661
7 5 15 -1.4242 0.1173
7 5 16 0.0315 -0.0859
7 5 17 -1.3031 0.5119
7 5 18 0.6079 -0.4356
7 5 19 1.6215 -2.1027
7 5 20 -1.6019 0.3401
7 5 21 0.7829 -0.1327
7 5 22 -0.4605 -0.9830
7 5 23 -0.8539 0.3353
7 5 24 1.5536 0.2018
7 5 25 0.3418 0.5779
7 6 0 1.7607 -0.0676
7 6 1 0.9751 -0.9950
7 6 2 1.2538 -2.1145
7 6 3 0.1142 2.2015
7 6 4 0.9375 0.4321
7 6 5 2.8784 -2.1661
7 6 6 -1.6136 5.0524
7 6 7 -3.4580 -2.2861
7 6 8 2.8125 -1.3207
7 6 9 -1.2893 2.3467
7 6 10 4.0340 -3.4670
7 6 11 0.9023 0.3997
7 6 12 -1.2561 3.0207
7 6 13 1.0757 0.6960
7 6 14 -0.3587 -2.0670
7 6 15 -0.9845 -0.5325
7 6 16 -1.0635 0.2847
7 6 17 -1.7022 0.0654
7 6 18 -1.4759 0.7121
7 6 19 1.4521 -1.3037
7 6 20 -1.1501 -0.7120
7 6 21 0.6943 0.2941
7 6 22 -0.0921 -0.7959
7 6 23 -0.5582 -1.1281
7 6 24 0.7479 1.1370
7 6 25 0.1539 -0.2956
7 7 0 0.2633 0.0261
7 7 1 0.6385 0.9618
7 7 2 1.1830 0.1529
7 7 3 -0.0593 0.3591
7 7 4 0.6263 2.0243
7 7 5 2.5146 -2.8833
7 7 6 1.8274 1.3843
7 7 7 -3.6005 1.7264
7 7 8 -0.6628 -3.2395
7 7 9 -0.9295 3.5556
7 7 10 -2.0336 -0.9271
7 7 11 3.3815 -2.6445
7 7 12 -0.5454 3.6740
7 7 13 0.8507 2.3019
7 7 14 1.9923 0.9434
7 7 15 -0.5125 -1.3592
7 7 16 1.4061 0.3375
7 7 17 -1.1152 -0.5155
7 7 18 -0.9807 0.3807
7 7 19 0.6840 -0.5895
7 7 20 0.0470 -1.1107
7 7 21 -0.1501 -0.5647
7 7 22 1.0296 -1.0163
7 7 23 -0.7752 -1.4629
7 8 0 0.6284 0.1338
7 8 1 -0.3502 0.4251
7 8 2 1.6450 1.6672
7 8 3 -1.4259 0.6851
7 8 4 0.2106 2.0369
7 8 5 2.0157 0.5622
7 8 6 1.9462 -1.5668
7 8 7 1.0319 2.1506
7 8 8 -1.6107 -1.4848
7 8 9 1.1021 -0.7667
7 8 10 -2.8959 2.7093
7 8 11 -1.8763 -4.5062
7 8 12 1.9109 0.0351
7 8 13 -3.0702 3.0469
7 8 14 2.0514 1.0888
7 8 15 -1.2035 2.0478
7 8 16 -0.1178 -0.0475
7 8 17 0.3918 0.7193
7 8 18 -1.7982 0.5839
7 8 19 0.6528 0.3470
7 8 20 -0.1171 -0.1033
7 8 21 -0.1566 -0.0163
7 8 22 0.2738 -0.4204
7 9 0 0.7808 -0.1377
7 9 1 -0.0188 0.7015
7 9 2 0.3021 1.0186
7 9 3 -0.8441 0.3267
7 9 4 -3.2309 1.5754
7 9 5 1.0392 2.1941
7 9 6 0.6462 0.9748
7 9 7 0.4133 0.4294
7 9 8 0.8718 1.8853
7 9 9 -0.2965 -1.3104
7 9 10 2.3027 1.7354
7 9 11 -4.3748 0.9337
7 9 12 2.1743 -3.7440
7 9 13 -0.7915 1.9291
7 9 14 -0.4729 -0.4353
7 9 15 0.8733 0.4676
7 9 16 -1.9841 1.0526
7 9 17 -0.4711 -1.0236
7 9 18 -1.3909 0.8958
7 9 19 -0.5058 0.5869
7 9 20 0.2935 0.0114
7 10 0 0.0171 -0.0256
7 10 1 0.9178 0.0810
7 10 2 0.9158 1.2195
7 10 3 0.4330 -0.7673
7 10 4 -1.9810 -1.3204
7 10 5 -1.8165 0.9125
7 10 6 1.3341 -0.5217
7 10 7 -1.2185 0.9187
7 10 8 -0.0530 -0.8115
7 10 9 -0.8402 0.9180
7 10 10 1.3430 -1.7077
7 10 11 -1.9158 2.7646
7 10 12 -1.6264 -0.6347
7 10 13 0.5795 0.0301
7 10 14 -1.1428 1.0444
7 10 15 0.9433 -0.8061
7 10 16 -0.2589 1.3701
7 10 17 -0.4115 -0.8179
7 10 18 -0.8903 -0.7458
7 10 19 -0.3952 0.2386
7 11 0 -1.5808 0.0220
7 11 1 0.2051 0.5346
7 11 2 0.0286 1.0149
7 11 3 1.5092 1.4766
7 11 4 -0.8007 -0.7618
7 11 5 -1.1271 0.5650
7 11 6 0.8395 -0.6129
7 11 7 0.6124 0.7892
7 11 8 -0.1956 -0.6355
7 11 9 -0.2057 0.6315
7 11 10 1.2095 -0.6028
7 11 11 -0.0272 -0.2626
7 11 12 -0.0357 1.7848
7 11 13 -0.7699 -0.4862
7 11 14 0.0406 0.6881
7 11 15 -0.4830 -0.9844
7 11 16 -0.0162 0.5191
7 12 0 -0.2554 0.0637
7 12 1 -0.9665 -0.5712
7 12 2 -1.2625 -0.7491
7 12 3 0.1472 1.0968
7 12 4 -1.2020 -0.4066
7 12 5 -1.5291 1.3136
7 12 6 -0.4721 -0.7151
7 12 7 0.2877 0.8214
7 12 8 -0.1495 -0.8761
7 12 9 -0.7208 0.4935
7 12 10 0.5236 0.0350
7 12 11 -0.8033 -0.4591
7 12 12 1.0394 0.3602
7 12 13 -0.6977 1.0024
7 13 0 0.3316 0.0693
7 13 1 1.0932 0.6620
7 13 2 -1.3972 -0.8192
7 13 3 1.5272 -0.0058
7 13 4 -0.5911 -0.6878
7 13 5 -0.4241 -0.2111
7 13 6 -0.5188 -0.4323
7 13 7 -0.1440 -0.0478
7 13 8 -0.1292 -1.0528
8 1 0 -10.0450 0.2205
8 1 1 0.0519 1.6700
8 1 2 3.4903 -7.4800
8 1 3 1.1837 -2.7269
8 1 4 7.8358 -0.1534
8 1 5 1.5334 -1.3503
8 1 6 2.6466 -1.7566
8 1 7 2.8682 -2.0163
8 1 8 -3.7347 -4.1882
8 1 9 1.3746 1.8398
8 1 10 -2.8306 0.1934
8 1 11 1.1127 0.6081
8 1 12 -1.8817 4.4747
8 1 13 1.0184 -4.1207
8 1 14 0.1596 3.7224
8 1 15 -1.7778 -0.5282
8 1 16 1.3254 -2.8860
8 1 17 -0.6671 0.3782
8 1 18 0.5697 1.7197
8 1 19 0.5203 1.7147
8 1 20 -1.9925 -0.0179
8 1 21 -0.3787 1.1730
8 1 22 1.3592 -0.8236
8 1 23 -0.3157 1.0994
8 1 24 1.7924 0.7937
8 1 25 -0.0518 -0.2343
8 1 26 -0.6688 -2.1588
8 2 0 -8.0887 -0.0662
8 2 1 -5.0737 3.4394
8 2 2 -1.0510 -2.3800
8 2 3 -1.1338 -4.7260
8 2 4 3.6322 1.7858
8 2 5 2.8359 1.4383
8 2 6 2.0531 3.5571
8 2 7 5.3288 0.7346
8 2 8 0.8036 0.6187
8 2 9 -0.2419 -0.6855
8 2 10 2.8249 2.6952
8 2 11 -2.0069 -1.5047
8 2 12 1.1064 2.5810
8 2 13 -0.5652 0.8135
8 2 14 -0.2679 -0.8901
8 2 15 -0.6277 4.7604
8 2 16 -0.6993 -1.6360
8 2 17 2.3097 -1.4523
8 2 18 -0.5966 -0.1362
8 2 19 2.6447 1.5869
8 2 20 -1.2988 -0.0702
8 2 21 -1.5234 1.1076
8 2 22 -0.9061 0.2404
8 2 23 1.0490 -0.5588
8 2 24 -0.3440 1.7287
8 2 25 1.8044 0.1888
8 2 26 -0.8577 -0.5072
8 3 0 1.4697 -0.0183
8 3 1 -4.6442 0.9895
8 3 2 0.4303 0.4310
8 3 3 -3.0030 -5.3988
8 3 4 2.9637 -2.8167
8 3 5 0.9437 -0.6223
8 3 6 1.2636 -0.8400
8 3 7 0.6549 3.3105
8 3 8 2.0877 0.1713
8 3 9 -2.3821 1.9584
8 3 10 1.2132 2.3794
8 3 11 1.4286 0.4388
8 3 12 -1.2715 -0.7811
8 3 13 1.9651 -0.2967
8 3 14 -2.2872 -2.0666
8 3 15 -0.7406 -0.0147
8 3 16 -2.9451 3.6289
8 3 17 0.2383 -2.4664
8 3 18 0.5870 -1.1288
8 3 19 0.8150 0.5060
8 3 20 2.1273 0.3239
8 3 21 -1.2702 -0.6621
8 3 22 -1.0904 2.0164
8 3 23 0.3150 -2.1255
8 3 24 0.0833 1.0702
8 3 25 0.1987 -0.1196
8 4 0 2.8948 -0.0883
8 4 1 -2.2397 0.5557
8 4 2 -0.3839 2.5001
8 4 3 -2.6623 0.1481
8 4 4 -0.8992 -3.1319
8 4 5 2.8469 2.3448
8 4 6 0.9216 -2.6703
8 4 7 2.9284 1.6099
8 4 8 2.1392 2.7774
8 4 9 -0.3961 -0.9006
8 4 10 -2.0163 3.5054
8 4 11 0.4887 0.7223
8 4 12 -0.3513 1.2827
8 4 13 -0.3449 -0.7178
8 4 14 1.4756 0.0575
8 4 15 -0.7225 -2.5982
8 4 16 -0.3097 2.0449
8 4 17 -1.3824 1.3388
8 4 18 0.8134 -3.3075
8 4 19 -0.3707 0.0572
8 4 20 1.5548 0.8773
8 4 21 0.5265 -1.3367
8 4 22 -0.6360 3.0968
8 4 23 0.3457 -0.4306
8 4 24 0.7283 0.5328
8 4 25 -0.1019 0.4226
8 5 0 4.6545 0.0463
8 5 1 0.0135 -0.7775
8 5 2 1.1078 1.0443
8 5 3 0.3992 1.8465
8 5 4 -2.9959 -3.3346
8 5 5 0.7140 -0.7175
8 5 6 -0.2535 -0.3574
8 5 7 -0.1035 -4.1751
8 5 8 5.4178 4.1367
8 5 9 -0.7206 1.0143
8 5 10 -0.4181 -0.0329
8 5 11 -1.8222 3.2635
8 5 12 0.2607 -0.6033
8 5 13 -1.7879 -0.6818
8 5 14 -0.0993 0.0084
8 5 15 0.3000 -1.5812
8 5 16 -0.7235 -0.7454
8 5 17 -0.7663 2.3861
8 5 18 0.4938 -1.0521
8 5 19 -0.5802 -1.5333
8 5 20 1.1011 0.8401
8 5 21 0.7754 -2.1667
8 5 22 -0.2633 0.6142
8 5 23 0.2528 0.5429
8 5 24 -0.0050 0.1018
8 6 0 1.8946 0.1777
8 6 1 1.4637 0.4615
8 6 2 0.3931 1.0429
8 6 3 1.7849 3.1241
8 6 4 -0.6589 0.2840
8 6 5 -1.5077 -0.8341
8 6 6 -0.2069 0.7717
8 6 7 -3.4623 -2.9728
8 6 8 4.1809 -1.0462
8 6 9 3.7314 4.7073
8 6 10 -1.5071 -1.5975
8 6 11 -0.3628 3.3513
8 6 12 -1.0214 2.9645
8 6 13 -0.5130 -2.1468
8 6 14 -0.8838 0.4939
8 6 15 1.0217 -0.9320
8 6 16 0.2785 -1.5135
8 6 17 -1.0922 0.2414
8 6 18 0.5414 0.0804
8 6 19 -0.9761 -1.3455
8 6 20 -0.1006 0.9865
8 6 21 0.9864 -1.4662
8 6 22 0.1791 -0.4064
8 6 23 0.3308 -0.1800
8 7 0 -0.8168 -0.1239
8 7 1 0.9789 -0.3017
8 7 2 0.1203 1.3070
8 7 3 0.4185 1.7915
8 7 4 1.9686 1.4129
8 7 5 -0.6653 0.2974
8 7 6 -0.0126 0.5313
8 7 7 -3.1511 -1.7570
8 7 8 -1.6507 -3.5887
8 7 9 5.0386 1.1769
8 7 10 0.0123 -0.3182
8 7 11 -1.5914 -1.1787
8 7 12 -0.6686 6.0087
8 7 13 -2.3309 -0.1492
8 7 14 -0.4874 -0.5312
8 7 15 -0.8239 0.9112
8 7 16 1.5988 -1.4243
8 7 17 -1.3082 0.4614
8 7 18 0.6442 -0.1963
8 7 19 -0.1242 -0.2341
8 7 20 -0.6380 0.4201
8 7 21 0.7162 -0.0415
8 7 22 0.3412 -1.0704
8 8 0 -0.9036 -0.0508
8 8 1 -0.3032 -0.4632
8 8 2 0.3161 -0.2417
8 8 3 -2.1408 2.2501
8 8 4 1.0637 0.7659
8 8 5 0.7659 1.7732
8 8 6 -0.4030 2.4080
8 8 7 0.4016 0.2702
8 8 8 -2.8395 -1.4318
8 8 9 1.0882 -1.9774
8 8 10 3.7174 0.2969
8 8 11 -2.0926 -3.2305
8 8 12 1.0798 1.6648
8 8 13 -2.4220 4.3580
8 8 14 -1.6015 -2.4309
8 8 15 -0.6845 1.6490
8 8 16 -0.6735 -0.7818
8 8 17 -0.1399 -0.6574
8 8 18 -0.7488 0.6747
8 8 19 0.3715 -0.6557
8 8 20 -0.4578 0.5399
8 8 21 -0.1034 0.0005
8 9 0 -0.6304 0.0172
8 9 1 0.2142 0.5524
8 9 2 0.6196 -2.1493
8 9 3 -1.9132 -1.1123
8 9 4 -1.6546 0.6806
8 9 5 -0.1734 -0.9307
8 9 6 -1.0122 1.8307
8 9 7 -1.3554 2.2475
8 9 8 0.5641 -0.3659
8 9 9 -2.8463 0.0230
8 9 10 1.9060 -1.6394
8 9 11 -0.0236 0.0976
8 9 12 0.2674 -2.5834
8 9 13 1.2449 4.0431
8 9 14 -1.8679 -0.2104
8 9 15 0.1683 -0.8635
8 9 16 -0.6132 0.5471
8 9 17 -1.0838 -1.5168
8 9 18 -0.5593 -0.2411
8 9 19 -0.3928 0.1107
8 10 0 -0.6873 0.0503
8 10 1 -0.2487 2.4054
8 10 2 1.3665 0.0990
8 10 3 0.4253 -1.7052
8 10 4 -1.1544 -0.5794
8 10 5 1.3266 0.3566
8 10 6 -0.0328 -2.4569
8 10 7 -0.7073 1.8096
8 10 8 0.0177 -0.5147
8 10 9 0.5716 0.0157
8 10 10 -1.7565 -1.1418
8 10 11 -0.0952 -0.7335
8 10 12 -0.4889 -0.9475
8 10 13 0.8084 0.3594
8 10 14 -0.2529 1.7461
8 10 15 -0.3424 -0.5513
8 10 16 0.2840 0.8241
8 10 17 -0.3273 -0.3437
8 11 0 -1.1604 0.0537
8 11 1 -0.7486 0.6836
8 11 2 -1.4268 2.0885
8 11 3 0.4846 -0.4671
8 11 4 -2.1793 0.0520
8 11 5 0.2427 1.6422
8 11 6 1.5899 -0.7334
8 11 7 -0.6601 0.1000
8 11 8 -0.1950 -0.2084
8 11 9 0.8370 0.5481
8 11 10 0.2207 -0.0839
8 11 11 -1.4407 0.0264
8 11 12 0.2321 -0.1556
8 11 13 -0.4151 0.1081
8 11 14 0.6823 0.1105
8 12 0 0.9382 -0.1175
8 12 1 0.2215 -0.7429
8 12 2 -0.9450 -0.4627
8 12 3 0.2790 -0.1163
8 12 4 -2.5704 -1.3584
8 12 5 -1.1861 0.8844
8 12 6 0.0627 -0.2027
8 12 7 0.4398 0.0889
8 12 8 -1.0811 -1.0888
8 12 9 0.3915 -0.1201
8 12 10 0.4576 -0.3283
8 13 0 -0.4906 0.0175
8 13 1 0.5877 0.0344
8 13 2 -0.4944 0.2330
8 13 3 1.2220 -0.1689
9 1 0 -3.7869 -0.0146
9 1 1 6.0242 -3.8432
9 1 2 -0.9248 -0.4829
9 1 3 2.5031 5.7088
9 1 4 4.0787 0.8735
9 1 5 -0.2921 1.9647
9 1 6 3.7124 1.4811
9 1 7 3.3146 -1.3583
9 1 8 -2.0443 0.6836
9 1 9 2.8609 -0.8396
9 1 10 -1.1074 1.4098
9 1 11 -1.4009 -0.7107
9 1 12 0.4940 1.5847
9 1 13 -2.2656 -3.7572
9 1 14 4.6851 1.3203
9 1 15 -0.7880 0.0385
9 1 16 0.6694 -1.4197
9 1 17 1.1596 2.3448
9 1 18 -1.8338 -0.1611
9 1 19 -1.2136 0.2608
9 1 20 -0.4744 -0.2511
9 1 21 0.9005 0.0003
9 1 22 -1.1645 -0.0317
9 1 23 0.7717 1.5984
9 1 24 0.3927 -1.0447
9 1 25 0.7138 0.6405
9 2 0 -8.0589 -0.1001
9 2 1 2.3714 -4.5789
9 2 2 1.5752 -6.0434
9 2 3 -0.8773 1.1125
9 2 4 4.2398 2.2957
9 2 5 -2.7987 1.8395
9 2 6 0.8248 3.4487
9 2 7 1.2495 1.4719
9 2 8 -1.0077 1.7784
9 2 9 -0.4626 2.8382
9 2 10 2.2947 0.0491
9 2 11 -2.2289 1.5283
9 2 12 0.4023 0.4637
9 2 13 -1.6967 -0.9495
9 2 14 -1.9958 -0.7996
9 2 15 2.8587 1.7264
9 2 16 -1.3022 0.2795
9 2 17 2.4342 0.1303
9 2 18 -0.0514 2.9357
9 2 19 -0.4899 -0.6457
9 2 20 -2.2050 0.4221
9 2 21 0.7443 -0.9188
9 2 22 -0.7514 -0.2684
9 2 23 0.2677 0.2677
9 2 24 0.7129 1.2643
9 2 25 0.5351 -1.1750
9 3 0 -5.0867 -0.0294
9 3 1 -2.5804 0.5402
9 3 2 3.1417 -6.3072
9 3 3 0.1336 -1.4031
9 3 4 5.5740 -0.4139
9 3 5 1.4426 1.9909
9 3 6 -1.0115 0.4371
9 3 7 2.8133 2.2673
9 3 8 -2.2488 -1.0975
9 3 9 -1.9902 3.1926
9 3 10 0.3989 1.7333
9 3 11 -0.4054 -0.4289
9 3 12 0.0056 2.4956
9 3 13 1.6556 -2.8534
9 3 14 -2.8354 -0.5305
9 3 15 -0.6480 -1.9702
9 3 16 1.1904 0.9398
9 3 17 -0.6269 -1.7395
9 3 18 2.1369 1.5850
9 3 19 0.3760 2.1153
9 3 20 -1.6377 -0.2196
9 3 21 -0.9457 -0.0191
9 3 22 0.3275 -0.5210
9 3 23 -0.7095 -0.9124
9 3 24 1.0808 1.1659
9 4 0 -0.5464 0.2002
9 4 1 -4.1468 1.6277
9 4 2 0.0268 -2.7490
9 4 3 -0.9521 -3.1518
9 4 4 1.4681 -2.1193
9 4 5 4.4104 1.3714
9 4 6 -2.9926 1.8293
9 4 7 2.6342 2.5255
9 4 8 1.4336 1.8292
9 4 9 -3.9003 -0.0109
9 4 10 1.2031 2.6510
9 4 11 -2.5309 -0.5077
9 4 12 -0.3477 1.5624
9 4 13 0.7172 -0.1245
9 4 14 0.3352 -1.0310
9 4 15 -2.7111 -0.0505
9 4 16 0.8144 -0.1443
9 4 17 0.6205 -0.8314
9 4 18 0.7286 -1.3570
9 4 19 2.0828 2.0816
9 4 20 -0.1968 1.1596
9 4 21 -1.9611 -0.0374
9 4 22 0.4425 0.9057
9 4 23 -1.2906 -0.9845
9 5 0 3.2502 -0.0919
9 5 1 -1.3367 3.1810
9 5 2 -0.4087 1.3566
9 5 3 0.2215 -1.3116
9 5 4 -0.7618 -2.8487
9 5 5 4.5808 -1.8228
9 5 6 0.5697 0.9995
9 5 7 -1.2900 1.5676
9 5 8 4.9064 1.8069
9 5 9 -3.4061 2.9198
9 5 10 -0.8591 -1.3791
9 5 11 0.2196 1.5508
9 5 12 -3.0599 -0.3214
9 5 13 0.8934 0.0932
9 5 14 1.1926 -0.8306
9 5 15 -1.3232 -1.2173
9 5 16 -1.5346 0.5823
9 5 17 0.1199 -0.6281
9 5 18 0.2528 -1.8643
9 5 19 0.6669 0.7754
9 5 20 1.6868 0.9056
9 5 21 -0.7633 0.5810
9 5 22 0.6174 0.7288
9 5 23 -0.3606 -0.4601
9 6 0 0.7052 -0.0146
9 6 1 0.4010 0.8269
9 6 2 -1.0381 4.1556
9 6 3 -0.7151 0.8338
9 6 4 -1.8987 -1.2552
9 6 5 0.2676 -2.5692
9 6 6 0.9548 -1.4922
9 6 7 -1.1599 1.6787
9 6 8 2.2495 0.2849
9 6 9 0.9635 3.8833
9 6 10 -4.7062 0.5514
9 6 11 0.2612 -0.9343
9 6 12 -2.2559 1.3731
9 6 13 -2.7609 -0.8029
9 6 14 2.6140 0.8458
9 6 15 0.2783 -1.2804
9 6 16 -0.6843 0.2541
9 6 17 -0.7168 0.1940
9 6 18 0.5479 -1.8770
9 6 19 -0.5851 -0.2009
9 6 20 0.9684 -0.0184
9 6 21 -0.3858 0.0417
9 6 22 0.9596 0.8929
9 7 0 0.7730 0.0212
9 7 1 -0.1179 -1.5954
9 7 2 0.9340 2.8056
9 7 3 -1.0429 2.6016
9 7 4 -0.8299 0.2046
9 7 5 -0.6286 -0.4679
9 7 6 -0.1105 -3.1210
9 7 7 0.1714 -0.1444
9 7 8 2.0734 -0.3412
9 7 9 3.4753 0.6433
9 7 10 -2.3734 1.5129
9 7 11 -2.8743 -1.1750
9 7 12 0.6921 -0.1509
9 7 13 -4.8884 -0.8276
9 7 14 0.7114 -0.7967
9 7 15 1.4489 0.1844
9 7 16 -0.2698 -1.4424
9 7 17 -0.5289 1.1457
9 7 18 -0.1964 -1.2369
9 7 19 -0.1154 0.1180
9 7 20 -0.1488 -0.1447
9 8 0 1.7918 0.0248
9 8 1 -0.0469 -1.3932
9 8 2 -0.1601 -0.8293
9 8 3 0.2284 2.4470
9 8 4 -2.7592 -0.1914
9 8 5 -1.0232 1.8685
9 8 6 -1.9054 -0.3969
9 8 7 -1.1013 -1.7438
9 8 8 1.3956 0.7435
9 8 9 3.1698 -0.0825
9 8 10 1.9521 -0.0719
9 8 11 -4.0985 1.0942
9 8 12 0.9872 -0.9429
9 8 13 -2.0235 0.6925
9 8 14 -2.7720 -2.1835
9 8 15 2.1010 0.0383
9 8 16 -0.5020 -0.6971
9 8 17 -0.0870 -0.6421
9 8 18 0.0826 0.3809
9 8 19 -0.3721 -0.1478
9 9 0 0.9456 0.0790
9 9 1 2.8854 -0.0360
9 9 2 -0.4820 -1.6513
9 9 3 2.1391 0.2418
9 9 4 0.2180 -1.2592
9 9 5 -2.1373 -0.6256
9 9 6 -0.8059 0.5621
9 9 7 -2.5086 -0.6901
9 9 8 -0.4918 -2.6092
9 9 9 2.0264 1.6334
9 9 10 1.9493 -1.9581
9 9 11 -0.4794 0.8831
9 9 12 -1.6111 0.4689
9 9 13 1.1775 0.6805
9 9 14 -2.0071 -0.1504
9 9 15 0.6123 -1.2440
9 9 16 0.5437 -0.0082
9 9 17 -0.4281 -0.9944
9 10 0 -3.4803 -0.0910
9 10 1 2.6503 0.7167
9 10 2 -0.8337 -0.9228
9 10 3 0.6060 1.2790
9 10 4 1.5407 0.8766
9 10 5 0.8688 -0.7152
9 10 6 -0.9115 0.4713
9 10 7 0.0970 1.0202
9 10 8 -1.4165 -1.7919
9 10 9 0.8108 -0.8146
9 10 10 1.2167 -0.0633
9 10 11 0.3976 -1.1933
9 10 12 -0.2752 0.6561
9 10 13 -0.4537 0.4930
9 10 14 -0.1557 0.5840
9 10 15 -0.3773 -0.2022
9 11 0 -3.4288 0.0100
9 11 1 -0.1087 -0.7789
9 11 2 0.0416 -1.6325
9 11 3 -1.6324 -1.1987
9 11 4 -0.5190 1.8034
9 11 5 0.5285 0.4700
9 11 6 -0.1514 -0.6163
9 11 7 -0.2682 1.6498
9 11 8 -0.4459 -0.7357
9 11 9 -0.0765 -0.3215
9 11 10 -0.1991 -0.6397
9 11 11 0.0412 -0.1459
9 12 0 -0.2961 0.0371
9 12 1 -0.4778 0.6406
9 12 2 0.4728 -1.1301
9 12 3 0.4903 -2.2619
9 12 4 -1.4580 -0.1815
9 12 5 0.5692 0.3526
9 12 6 -0.3419 -0.4455
10 1 0 4.0620 -0.0886
10 1 1 -0.8047 -3.0030
10 1 2 -1.5089 5.2788
10 1 3 0.6921 0.5918
10 1 4 -2.1751 0.1425
10 1 5 -0.6892 4.5491
10 1 6 2.8382 0.2496
10 1 7 0.0384 0.5984
10 1 8 -0.0147 3.3655
10 1 9 -0.0049 -0.1202
10 1 10 -0.7021 1.5022
10 1 11 -1.0514 -0.9078
10 1 12 2.4660 -1.9429
10 1 13 -0.8647 0.1216
10 1 14 4.3882 0.2303
10 1 15 -0.7211 2.9942
10 1 16 0.7469 -0.6207
10 1 17 1.6732 -0.2355
10 1 18 -2.6219 0.4738
10 1 19 0.2864 0.4316
10 1 20 -0.1474 0.1628
10 1 21 0.2573 -0.0961
10 1 22 -0.6894 0.3137
10 1 23 0.7935 0.0756
10 2 0 4.7241 0.2130
10 2 1 3.5159 -5.0961
10 2 2 0.4879 1.0537
10 2 3 1.7241 3.8563
10 2 4 -0.1359 -2.9816
10 2 5 -3.6145 2.8472
10 2 6 0.6981 -0.0519
10 2 7 -0.5339 0.8696
10 2 8 -3.0601 2.1450
10 2 9 -0.3384 1.5788
10 2 10 -1.5494 0.4206
10 2 11 -0.9999 2.1292
10 2 12 0.3108 -2.4616
10 2 13 -0.3470 -1.1942
10 2 14 -0.2530 0.3321
10 2 15 0.7723 0.4512
10 2 16 -0.9004 3.1920
10 2 17 1.1199 -1.0989
10 2 18 0.1600 1.2218
10 2 19 -1.4585 -0.5174
10 2 20 0.2180 0.7866
10 2 21 0.0402 -0.7794
10 2 22 -0.4594 0.4850
10 2 23 0.3007 -0.0117
10 3 0 -1.4336 -0.0583
10 3 1 4.7224 -3.1587
10 3 2 1.6261 -3.2288
10 3 3 2.9832 5.4656
10 3 4 1.9892 0.1812
10 3 5 -1.0254 1.6396
10 3 6 -0.7443 1.3919
10 3 7 3.2925 -0.9205
10 3 8 -3.2495 2.2122
10 3 9 -0.9982 0.3653
10 3 10 -1.1276 -0.9958
10 3 11 -2.5236 1.6498
10 3 12 1.6120 0.2627
10 3 13 -0.2490 -3.1494
10 3 14 1.0149 0.4047
10 3 15 -0.7156 -1.7720
10 3 16 1.2258 1.2193
10 3 17 -1.1701 1.2582
10 3 18 1.0286 0.0710
10 3 19 -0.8021 0.2491
10 3 20 -0.9798 0.1838
10 3 21 0.6679 -0.5674
10 3 22 -0.3010 -0.1061
10 4 0 -4.8690 -0.0231
10 4 1 1.1012 -0.8323
10 4 2 3.0727 -5.1242
10 4 3 2.4721 0.8514
10 4 4 2.7017 2.0065
10 4 5 -0.0451 0.4541
10 4 6 -3.6116 3.6077
10 4 7 2.1100 -0.6100
10 4 8 -0.0152 2.0161
10 4 9 -3.1753 3.6914
10 4 10 0.7377 -2.8938
10 4 11 -3.8535 2.1485
10 4 12 0.2621 0.1898
10 4 13 0.1579 -1.4973
10 4 14 0.2844 -0.7396
10 4 15 0.0157 -0.0944
10 4 16 0.5582 -0.9207
10 4 17 0.0599 1.2777
10 4 18 0.2432 1.5318
10 4 19 -0.1607 0.2890
10 4 20 -0.9344 0.4817
10 4 21 -0.4363 -0.0599
10 4 22 0.5456 -0.4947
10 5 0 -4.3464 -0.0237
10 5 1 -2.8296 2.5716
10 5 2 1.0797 -2.0252
10 5 3 1.9935 -2.7454
10 5 4 2.8502 1.7334
10 5 5 2.0255 -0.2963
10 5 6 -2.9188 3.1040
10 5 7 -0.6934 2.0791
10 5 8 0.8360 -1.8207
10 5 9 -1.3547 5.4313
10 5 10 -1.9135 -2.7417
10 5 11 -0.9884 -0.0195
10 5 12 -2.6283 2.5503
10 5 13 0.4584 -2.4905
10 5 14 0.2590 -0.6719
10 5 15 -0.0720 -0.7668
10 5 16 0.9215 -1.0923
10 5 17 -0.4752 -1.1821
10 5 18 0.2850 0.8264
10 5 19 -0.3567 1.0658
10 5 20 -1.0030 0.1382
10 5 21 -0.5476 0.6938
10 6 0 -0.0856 0.0307
10 6 1 -4.5015 1.3399
10 6 2 -0.6245 2.1012
10 6 3 -0.9934 -3.4493
10 6 4 2.1231 -1.1551
10 6 5 2.7859 -1.2536
10 6 6 -1.4206 0.0816
10 6 7 -0.3459 2.8916
10 6 8 -1.1538 -1.9394
10 6 9 0.0251 1.8339
10 6 10 -2.0276 -0.3824
10 6 11 -2.1010 -3.7911
10 6 12 -1.2112 2.2999
10 6 13 -2.1902 0.0211
10 6 14 1.0991 -2.0005
10 6 15 -0.7725 0.4031
10 6 16 1.3675 -0.5186
10 6 17 0.1117 -1.0947
10 6 18 0.5321 -0.6628
10 6 19 0.2425 0.8374
10 6 20 -0.3459 -0.4151
10 7 0 4.4846 0.1405
10 7 1 -2.3596 0.9866
10 7 2 -0.7088 2.4285
10 7 3 -2.1117 0.2822
10 7 4 -1.2461 -1.9014
10 7 5 3.2108 -0.9220
10 7 6 -0.7889 -0.7913
10 7 7 1.7977 2.8775
10 7 8 0.4981 -0.0741
10 7 9 0.3309 0.3687
10 7 10 0.0293 0.5462
10 7 11 -1.5892 -3.3732
10 7 12 -0.0017 -1.9678
10 7 13 -1.7803 1.6261
10 7 14 0.7904 -2.6557
10 7 15 0.1815 -0.2607
10 7 16 -0.0322 -0.0866
10 7 17 0.8668 -0.5472
10 7 18 -0.2880 -0.4725
10 7 19 0.5845 0.3991
10 8 0 3.8383 -0.0858
10 8 1 1.4536 0.2599
10 8 2 -0.5605 0.9796
10 8 3 0.3593 -0.0137
10 8 4 -4.6192 -0.7620
10 8 5 1.1903 -2.5713
10 8 6 -1.2220 -1.6537
10 8 7 -0.5037 1.3504
10 8 8 2.3254 1.1695
10 8 9 -0.1781 0.4901
10 8 10 -0.1502 -0.0351
10 8 11 -0.7626 0.5496
10 8 12 -0.2226 -3.2936
10 8 13 -0.4087 1.0480
10 8 14 -0.2604 -1.1929
10 8 15 1.3884 -1.8477
10 8 16 -0.0479 0.4966
10 8 17 0.3651 -0.7968
10 9 0 0.0479 -0.0195
10 9 1 2.3506 0.1752
10 9 2 0.1114 2.0025
10 9 3 3.1928 0.0687
10 9 4 -1.5936 0.4269
10 9 5 -0.4631 -0.4985
10 9 6 0.7609 -3.6843
10 9 7 -1.1916 0.1256
10 9 8 1.0039 0.1465
10 9 9 2.7581 1.0591
10 9 10 -1.4595 -0.8251
10 9 11 0.0855 0.4599
10 9 12 -0.2809 -0.1736
10 9 13 -0.3504 -0.4265
10 9 14 0.0022 0.7012
10 9 15 0.2323 -1.4307
10 10 0 -1.3836 0.0341
10 10 1 0.8762 -1.7856
10 10 2 -1.7730 1.1598
10 10 3 1.8044 0.4050
10 10 4 -0.2131 0.5134
10 10 5 -1.0563 1.6670
10 10 6 0.4127 -0.8041
10 10 7 -0.5078 -1.6081
10 10 8 -0.6815 0.0365
10 10 9 1.9407 0.6996
10 10 10 0.4530 -0.0956
10 10 11 -0.9091 -0.3479
10 10 12 0.4003 0.0923
10 11 0 0.4033 0.0265
10 11 1 1.2882 -1.5377
10 11 2 -0.6885 -0.9066
10 11 3 0.0315 0.1966
10 11 4 0.3357 -0.7918
10 11 5 -0.7519 0.7828
10 11 6 -0.2163 0.6232
10 11 7 0.2396 -0.5268
10 11 8 -0.9767 -1.0031
11 1 0 0.9804 0.0069
11 1 1 -2.4595 -0.2962
11 1 2 2.2197 -0.1901
11 1 3 -3.2808 -1.8289
11 1 4 -1.0716 1.3116
11 1 5 1.8652 2.0781
11 1 6 -1.4820 -0.0352
11 1 7 -2.2154 3.6142
11 1 8 -1.1872 0.7767
11 1 9 -2.6065 -1.2957
11 1 10 1.4029 0.5033
11 1 11 1.4335 0.0377
11 1 12 1.3072 -1.3302
11 1 13 0.3810 3.1801
11 1 14 0.3748 -0.1248
11 1 15 -0.7305 3.9891
11 1 16 0.6436 -0.5829
11 1 17 0.6779 -1.7814
11 1 18 -1.4452 2.2462
11 1 19 0.6544 -0.2070
11 1 20 -0.7538 0.2152
11 1 21 -0.6862 0.3054
11 2 0 3.9143 -0.0206
11 2 1 -1.8263 1.3855
11 2 2 2.4099 1.3432
11 2 3 1.0682 -0.7079
11 2 4 -2.8848 -1.5116
11 2 5 2.2166 1.8994
11 2 6 0.0703 -1.7822
11 2 7 -1.2304 0.7068
11 2 8 -2.8883 1.9107
11 2 9 -2.3904 -1.7251
11 2 10 -2.2999 0.2768
11 2 11 0.6561 0.2366
11 2 12 0.2216 -2.8940
11 2 13 2.1111 0.2586
11 2 14 -0.0254 0.5513
11 2 15 -2.1011 1.0849
11 2 16 0.7954 2.6585
11 2 17 -0.4255 -1.9860
11 2 18 0.1577 1.1321
11 2 19 -0.1870 0.6587
11 2 20 0.5714 -0.2966
11 2 21 -0.5836 0.0730
11 3 0 3.6525 -0.0472
11 3 1 0.2379 0.1121
11 3 2 -0.1659 3.0744
11 3 3 2.9542 1.1065
11 3 4 -2.3681 -0.3995
11 3 5 -0.4323 1.7856
11 3 6 1.6348 2.2219
11 3 7 0.7608 -0.7710
11 3 8 -0.9015 3.0066
11 3 9 -1.1696 -1.6279
11 3 10 -1.6205 -1.3009
11 3 11 -0.8168 2.0244
11 3 12 0.0055 -2.5825
11 3 13 1.1403 -0.9323
11 3 14 3.5091 -0.5069
11 3 15 -2.5254 0.5260
11 3 16 0.7866 1.0496
11 3 17 -0.8011 0.3925
11 3 18 -0.5578 -0.5156
11 3 19 -0.2513 0.8498
11 3 20 0.4729 0.2139
11 4 0 2.1318 -0.0317
11 4 1 2.3013 -1.2090
11 4 2 0.1080 1.7502
11 4 3 1.9186 2.3037
11 4 4 0.1096 -0.4951
11 4 5 -3.1971 -0.5914
11 4 6 -0.6883 2.9129
11 4 7 0.0327 -0.0467
11 4 8 -1.4518 2.0526
11 4 9 -1.1570 1.8102
11 4 10 -2.9784 -3.9456
11 4 11 -0.3684 3.2903
11 4 12 -1.6726 -1.4317
11 4 13 -0.0462 -0.3662
11 4 14 2.7552 -0.9608
11 4 15 0.0561 -0.2744
11 4 16 -0.7491 0.6088
11 4 17 0.0129 0.4962
11 4 18 -0.8993 0.1508
11 4 19 -1.4183 0.1742
11 4 20 0.1155 0.0368
11 5 0 -2.2853 0.1586
11 5 1 2.4688 -0.8264
11 5 2 1.2797 0.0389
11 5 3 1.1217 1.9751
11 5 4 2.2463 1.2835
11 5 5 -2.2711 -1.8648
11 5 6 -2.2448 1.2311
11 5 7 0.4878 0.2024
11 5 8 -2.1074 -0.3534
11 5 9 1.3943 2.1506
11 5 10 -4.2541 -3.1730
11 5 11 -0.9846 -0.3062
11 5 12 -0.5583 0.5443
11 5 13 -2.2028 -1.5002
11 5 14 2.7360 0.1901
11 5 15 1.0405 -1.1361
11 5 16 0.3727 -0.5601
11 5 17 -0.1905 -0.0205
11 5 18 0.5951 -0.3163
11 5 19 -1.4034 -0.0610
11 6 0 -3.5031 -0.0640
11 6 1 -1.0484 -0.3027
11 6 2 2.3768 -1.7069
11 6 3 -0.1937 0.9101
11 6 4 3.0573 1.6133
11 6 5 0.4947 -0.2473
11 6 6 -2.3145 0.5061
11 6 7 1.5477 -0.0938
11 6 8 -2.1774 -1.3146
11 6 9 2.4657 0.1886
11 6 10 -0.8402 -2.5311
11 6 11 -2.8732 -1.5096
11 6 12 0.8839 -0.6402
11 6 13 -2.5533 -0.8873
11 6 14 0.2433 -0.8447
11 6 15 1.6145 0.6160
11 6 16 0.3876 -0.8728
11 6 17 -0.1910 0.2702
11 6 18 0.7728 -0.1030
11 7 0 -1.3954 -0.0586
11 7 1 -2.9539 1.9853
11 7 2 0.3892 -2.4680
11 7 3 0.0907 -1.3144
11 7 4 0.3841 1.1396
11 7 5 1.8845 -0.3514
11 7 6 -2.7334 2.5236
11 7 7 1.4696 1.0180
11 7 8 -1.6540 0.0200
11 7 9 0.8928 0.7584
11 7 10 2.1342 -1.7999
11 7 11 -1.1946 -1.1363
11 7 12 1.4105 -0.7883
11 7 13 0.4251 -0.4225
11 7 14 -0.6029 -1.7383
11 7 15 1.2484 0.1889
11 7 16 0.5251 -0.2423
11 8 0 1.2600 -0.0042
11 8 1 -1.5857 2.3550
11 8 2 -0.7434 0.4438
11 8 3 0.7476 -3.8794
11 8 4 0.4391 -0.0141
11 8 5 2.2154 -2.7243
11 8 6 -1.2027 0.8118
11 8 7 0.1355 1.7677
11 8 8 -0.3891 -0.9590
11 8 9 -0.9991 1.4565
11 8 10 0.2164 -1.3525
11 8 11 0.0641 -0.6875
11 8 12 -0.4206 -0.4537
11 8 13 1.7608 0.2109
11 8 14 0.4944 -0.5247
11 9 0 1.0174 0.0214
11 9 1 -0.1665 0.6235
11 9 2 -1.4078 3.4102
11 9 3 -0.2662 -1.3580
11 9 4 -0.2365 0.0705
11 9 5 2.4696 -1.3637
11 9 6 0.2633 -1.2584
11 9 7 0.5940 2.2618
11 9 8 0.0427 0.0070
11 9 9 0.5406 0.5701
11 9 10 -0.7560 0.3943
11 9 11 0.1858 -1.0065
11 10 0 1.0063 0.0853
11 10 1 0.7374 -1.6950
11 10 2 -0.1928 1.5156
11 10 3 -0.3223 0.0598
11 10 4 -1.4270 0.1161
11 10 5 0.7900 -0.3125
11 10 6 0.6308 -1.6701
11 10 7 0.1392 0.2182
11 10 8 0.1087 0.5377
12 1 0 1.0580 -0.0470
12 1 1 -0.0140 -0.2245
12 1 2 2.4846 -2.0747
12 1 3 -1.8072 1.5269
12 1 4 0.1336 -0.7253
12 1 5 -1.1637 -0.4764
12 1 6 -2.7819 0.3945
12 1 7 0.0658 -0.5955
12 1 8 -1.9297 -2.2907
12 1 9 -0.7476 2.0015
12 1 10 2.1272 1.3108
12 1 11 -0.4068 0.9450
12 1 12 -1.2263 -0.8156
12 1 13 0.8062 0.9501
12 1 14 -2.0741 0.2612
12 1 15 0.7238 1.3958
12 1 16 -0.0319 -0.7061
12 1 17 -0.2087 0.1073
12 1 18 0.6629 1.8809
12 1 19 -1.2485 -1.2944
12 2 0 -0.6133 -0.0887
12 2 1 -0.3031 2.3276
12 2 2 1.5495 -1.3089
12 2 3 0.2411 0.7675
12 2 4 -0.2732 1.8489
12 2 5 2.0644 -0.8818
12 2 6 -1.4287 0.8003
12 2 7 0.1231 0.0120
12 2 8 -1.0642 -2.1692
12 2 9 -2.3389 -2.7484
12 2 10 1.1337 0.8117
12 2 11 1.4359 0.5160
12 2 12 -1.0138 0.0874
12 2 13 1.2690 0.0693
12 2 14 -1.1204 0.3449
12 2 15 -1.5540 0.4977
12 2 16 1.6689 -0.5517
12 2 17 -1.5328 0.2154
12 2 18 0.9162 2.1429
12 2 19 -0.0594 0.1942
12 3 0 -0.5334 0.1522
12 3 1 -0.9728 1.8534
12 3 2 1.3313 0.4031
12 3 3 -0.6775 -1.4801
12 3 4 -1.5468 2.1354
12 3 5 -0.3275 0.6329
12 3 6 0.2906 1.3831
12 3 7 -1.2481 2.1211
12 3 8 0.6521 1.3100
12 3 9 -1.9490 -2.4992
12 3 10 -0.9973 -1.2249
12 3 11 1.9775 0.8497
12 3 12 -0.1410 -0.7976
12 3 13 1.5091 1.3046
12 3 14 0.7125 -0.3878
12 3 15 -1.9171 1.5444
12 3 16 0.6716 -2.1075
12 3 17 -0.4605 -0.3104
12 3 18 -0.5226 0.9218
12 4 0 0.5791 -0.0374
12 4 1 -0.9706 1.8833
12 4 2 1.5832 1.5099
12 4 3 0.6874 -1.3495
12 4 4 -1.1921 -0.8653
12 4 5 -2.0495 0.0987
12 4 6 0.2314 0.0357
12 4 7 -1.2680 0.3920
12 4 8 -1.3538 1.5634
12 4 9 -0.0293 -1.1647
12 4 10 -4.1811 -2.5234
12 4 11 0.9785 0.3310
12 4 12 -1.4173 -0.7740
12 4 13 1.6664 0.3932
12 4 14 1.0730 0.0577
12 4 15 -0.3239 1.2982
12 4 16 -0.2268 -0.3963
12 4 17 -0.2552 -1.6268
12 5 0 -0.0093 -0.0699
12 5 1 -0.4843 0.8884
12 5 2 0.1431 2.8899
12 5 3 1.2395 0.6996
12 5 4 0.7975 -0.6233
12 5 5 -2.0854 -0.9351
12 5 6 0.1255 0.0600
12 5 7 1.0925 -0.6499
12 5 8 -1.5077 0.8080
12 5 9 1.6491 -0.9609
12 5 10 -2.7685 -2.1502
12 5 11 -0.5203 -1.3672
12 5 12 -0.6883 -0.8195
12 5 13 -0.3147 0.1706
12 5 14 1.9689 -0.7253
12 5 15 -0.0017 0.9438
12 5 16 0.8359 0.3459
12 6 0 0.2291 -0.0161
12 6 1 0.2002 -0.8129
12 6 2 -0.2784 0.6367
12 6 3 -0.3206 2.2196
12 6 4 0.5764 0.4291
12 6 5 -0.8657 -0.0659
12 6 6 -1.3978 0.3032
12 6 7 2.2937 -0.6083
12 6 8 -0.1936 0.8061
12 6 9 2.4938 -0.7361
12 6 10 -0.4283 -1.3147
12 6 11 -0.2245 -0.9857
12 6 12 0.1565 -2.0322
12 6 13 -0.5858 -0.0413
12 6 14 0.8030 -0.7583
12 6 15 0.3684 -0.1594
12 7 0 -1.2325 -0.0136
12 7 1 1.3446 -0.4782
12 7 2 0.2163 -1.2923
12 7 3 0.1928 0.3323
12 7 4 -0.4064 1.1610
12 7 5 -0.9364 -0.7771
12 7 6 -1.9070 1.0129
12 7 7 -0.2107 -0.8784
12 7 8 -0.3078 0.6812
12 7 9 1.4559 0.4460
12 7 10 0.6847 -0.7379
12 7 11 0.1869 1.3486
12 7 12 0.9731 -0.5599
12 7 13 0.5174 -0.1802
12 8 0 -2.5301 0.0678
12 8 1 0.2763 0.3111
12 8 2 1.3851 -0.7277
12 8 3 1.1216 -0.5612
12 8 4 1.4175 1.4030
12 8 5 0.0556 -0.4708
12 8 6 -0.7249 0.5655
12 8 7 0.0978 -0.4370
12 8 8 -0.9434 -0.8098
12 8 9 0.9680 0.0160
12 8 10 -0.0100 -1.3304
12 9 0 -1.4995 -0.0830
12 9 1 -1.5723 -0.1276
12 9 2 0.2205 -0.1777
12 9 3 0.2730 -1.1759
12 9 4 1.1338 1.3000
12 9 5 0.8610 0.2285
12 9 6 -0.6549 0.8318
13 1 0 1.5364 0.1050
13 1 1 0.4028 1.9369
13 1 2 0.7085 -1.3858
13 1 3 -0.1206 1.2234
13 1 4 -0.3732 -1.9124
13 1 5 1.4740 -0.4002
13 1 6 0.5340 -0.7684
13 1 7 -0.2870 -1.7686
13 1 8 -1.8430 0.1271
13 1 9 0.2096 0.8438
13 1 10 -0.6737 0.1414
13 1 11 -0.1794 0.2436
13 1 12 -0.5758 -0.7502
13 1 13 0.8134 -0.1417
13 1 14 -0.7778 0.7380
13 1 15 -0.2396 -0.4539
13 1 16 0.2994 0.3246
13 2 0 -1.3940 0.0047
13 2 1 0.6919 1.2710
13 2 2 -0.5459 -0.3709
13 2 3 -0.8786 0.4434
13 2 4 -0.6847 0.9511
13 2 5 -0.3578 -0.1166
13 2 6 1.8140 1.7587
13 2 7 0.4884 -1.2778
13 2 8 -0.3441 -0.9189
13 2 9 0.0829 -0.0676
13 2 10 0.5257 0.0423
13 2 11 -0.7960 0.3807
13 2 12 -0.6450 -0.3812
13 2 13 0.4016 -0.3882
13 2 14 0.3654 0.6150
13 2 15 -0.9045 0.5362
13 2 16 -0.0126 -0.8481
13 3 0 -1.0854 -0.0587
13 3 1 0.2860 1.6860
13 3 2 0.8957 -0.9135
13 3 3 -1.2938 -0.4940
13 3 4 -0.2997 -0.5304
13 3 5 -2.2280 -0.3009
13 3 6 0.1953 1.6648
13 3 7 0.0099 1.1698
13 3 8 -0.5609 -0.9043
13 3 9 -0.4613 -0.0539
13 3 10 0.5249 -0.2532
13 3 11 0.5603 0.6030
13 3 12 -1.2533 -0.1071
13 3 13 0.8279 0.0403
13 3 14 0.1761 -0.3786
13 3 15 0.5419 0.8557
13 4 0 -1.9901 0.0053
13 4 1 -0.0290 2.1735
13 4 2 1.0099 0.2558
13 4 3 -0.2728 -0.6570
13 4 4 0.3594 -0.7416
13 4 5 -1.1036 -1.3061
13 4 6 -0.4047 0.0866
13 4 7 0.4186 0.9453
13 4 8 -0.3489 -0.5620
13 4 9 -0.1334 -1.7226
13 4 10 -1.2729 -0.3137
13 4 11 0.8410 -0.6910
13 4 12 -1.4101 0.3288
13 4 13 0.4256 -0.1540
13 4 14 0.1236 0.4823
13 5 0 -1.8291 -0.0287
13 5 1 -1.3273 0.7349
13 5 2 0.2017 1.6241
13 5 3 -0.5866 -0.2763
13 5 4 0.4737 -0.0473
13 5 5 -0.5109 -0.3123
13 5 6 0.1366 -0.2019
13 5 7 0.6939 0.7037
13 5 8 0.1384 0.4744
13 5 9 1.3030 -1.7459
13 5 10 -0.5373 -0.6010
13 5 11 0.5671 -0.7006
13 5 12 -0.6060 -0.4024
13 5 13 0.1670 -0.3705
13 6 0 0.7737 0.0993
13 6 1 -0.8127 -0.4318
13 6 2 -0.3927 0.4484
13 6 3 -0.4086 0.1276
13 6 4 -0.6556 -0.6156
13 6 5 -0.3141 -0.0335
13 6 6 -0.5192 0.6177
13 6 7 1.1590 0.2066
13 6 8 -0.0604 1.4747
13 6 9 1.0391 -0.9060
13 6 10 0.6599 -0.1586
13 6 11 0.7782 -0.2233
13 7 0 0.6104 -0.0806
13 7 1 0.9883 -0.4553
13 7 2 -0.4012 0.1568
13 7 3 0.0073 -0.2002
13 7 4 -0.1140 -0.4227
13 7 5 -0.5096 -1.0368
13 7 6 -0.5473 0.0661
13 7 7 0.1988 -0.0779
13 7 8 0.0790 0.3373
13 8 0 -0.7262 -0.0705
13 8 1 0.9510 -0.2296
13 8 2 0.2583 0.3142
13 8 3 -0.2504 0.5723
14 1 0 -1.7126 -0.0602
14 1 1 0.1900 2.0820
14 1 2 -0.7388 -1.4641
14 1 3 0.5664 0.5214
14 1 4 -0.0838 0.8697
14 1 5 2.1519 -0.1671
14 1 6 1.2700 0.7120
14 1 7 0.1034 -0.7192
14 1 8 -0.7454 -0.0558
14 1 9 -0.2833 -0.3396
14 1 10 0.1891 -0.2235
14 1 11 -0.0269 -0.2868
14 1 12 0.0034 0.2398
14 2 0 -0.7472 0.0106
14 2 1 0.0381 0.3302
14 2 2 -0.1435 -1.1549
14 2 3 -1.3350 -1.1562
14 2 4 -0.4230 0.2771
14 2 5 -0.8618 0.5125
14 2 6 1.1869 0.2772
14 2 7 0.1600 0.4909
14 2 8 0.3283 -0.1172
14 2 9 -0.1330 0.4224
14 2 10 0.0224 -0.4054
14 2 11 0.2669 -0.3696
14 2 12 -0.3944 -0.3591
14 3 0 -1.6865 -0.0443
14 3 1 0.6213 1.5909
14 3 2 0.1947 -0.7220
14 3 3 0.0983 -0.8069
14 3 4 -0.3535 -0.8780
14 3 5 -0.8306 0.6192
14 3 6 0.1176 0.1736
14 3 7 -0.5182 0.3177
14 3 8 -0.0718 -0.3240
14 3 9 0.4169 0.3581
14 3 10 -0.5807 0.1835
14 3 11 0.8693 0.2831
14 4 0 -2.2945 0.1265
14 4 1 -0.1504 0.5535
14 4 2 0.1402 0.2532
14 4 3 0.0389 -0.5629
14 4 4 0.5837 -1.2440
14 4 5 -0.6926 0.1220
14 4 6 0.5597 0.4368
14 4 7 0.0601 0.3779
14 4 8 -0.5047 -0.0936
14 4 9 0.6493 -0.9481
14 4 10 -0.6068 -0.2759
14 5 0 -1.1210 -0.0301
14 5 1 -0.7277 -0.2402
14 5 2 0.1246 -0.0546
14 5 3 -0.6780 0.1633
14 5 4 0.5587 -0.7636
14 5 5 -0.4973 -0.0135
14 5 6 0.0599 0.3016
14 5 7 0.8290 0.5875
14 5 8 -0.2496 0.8330
14 6 0 0.2261 -0.0694
14 6 1 -0.2325 -0.0756
14 6 2 0.3543 -0.5060
14 6 3 -0.0988 -0.2656
14 6 4 -0.1969 -0.1210
15 1 0 -1.0472 -0.0455
15 1 1 1.3587 -0.5794
15 1 2 -1.2063 -0.4452
15 1 3 -0.1292 0.2127
15 1 4 -0.1586 1.4206
15 1 5 -0.2602 0.4692
15 1 6 0.6517 0.9580
15 2 0 -0.5337 0.0893
15 2 1 0.9159 0.2557
15 2 2 0.6186 -1.4660
15 2 3 -0.4357 -0.3049
15 2 4 0.4229 -0.7307
15 2 5 -0.0755 0.2066
15 3 0 -1.8873 0.0391
15 3 1 0.3243 0.3593
15 3 2 -0.1689 -0.2589
15 3 3 -0.2579 -0.3867
0 0 0 0.0 0.0
;
_shelx_fab_checksum              23513
_olex2_submission_special_instructions 'No special instructions were received'
